# Supplementary material for: Direct (LC-)MS Identification of Regioisomers from C–H Functionalization by Partial Isotopic Labeling
Source: ACS Cent Sci. 2025 Feb 14;11(2):272–8. doi: 10.1021/acscentsci.4c01765 (PMC11868960; doi:10.1021/acscentsci.4c01765)
Supplement: Supplementary file 2 — oc4c01765_si_002.zip [file oc4c01765_si_002.zip]

Archive with 12 entries (11 files):
- Code and excel/
- __MACOSX/._Code and excel
- Code and excel/Final_HTE_24Well_Data.xlsx
- __MACOSX/Code and excel/._Final_HTE_24Well_Data.xlsx
- Code and excel/IsotopicDistributionCode.R
- __MACOSX/Code and excel/._IsotopicDistributionCode.R
- Code and excel/ISOPAT2_modif.xlsm
- __MACOSX/Code and excel/._ISOPAT2_modif.xlsm
- Code and excel/OLS_NNLS_Deconvolution.R
- __MACOSX/Code and excel/._OLS_NNLS_Deconvolution.R
- Code and excel/OLS_NNLS_Deconvolution.xlsx
- __MACOSX/Code and excel/._OLS_NNLS_Deconvolution.xlsx
