# Supplementary material for: Direct (LC-)MS Identification of Regioisomers from C–H Functionalization by Partial Isotopic Labeling
Source: ACS Cent Sci. 2025 Feb 14;11(2):272–8. doi: 10.1021/acscentsci.4c01765 (PMC11868960; doi:10.1021/acscentsci.4c01765)
Supplement: Supplementary file 2 — oc4c01765_si_002.zip [file oc4c01765_si_002.zip › Code and excel/Final_HTE_24Well_Data.xlsx]

## Sheet: 021624_FINAL_HTE4
																																								m/z	Intensity	Rel. Abundance	Label
																																							1	274.617	787015	0.6
																																							2	275.53	2.7161e+07	20.84
																																							3	276.534	1.17256e+08	89.99
																																							4	277.55	1.303e+08	100
																																							5	278.538	3.03928e+07	23.33
	UPLC, A1											UPLC, A2											UPLC, A3											UPLC, A4
			rt			rt			rt					rt		rt			rt						rt		rt			rt						rt			rt			rt			rt
		m/z	1.31..1.43	R2	m/z	1.43..1.56	R4	m/z	2.59..2.73	R6			m/z	1.75..1.88	R2	m/z	1.91..2.04	R4	m/z	2.53..2.66	R6			m/z	0.99..1.13	R2R4	m/z	1.84..2.00	R6						m/z	2.77..2.91	R4	m/z	2.91..3.08	R2	m/z	3.61..3.70	R-Ph	m/z	3.97..4.05	R6
	M+1	228.461	4075513	0.32	228.425	1.40496e+07	0.8	228.452	541002246	28.1		M+1	195.422	6.53786e+06	0.64	195.43	2.10117e+06	0.29	195.421	5.08423e+08	64.68		M+1	212.471	4.24697e+06	0.2	212.456	3.36676e+08	24.16					M+1	274.579	1.38329e+06	0.14	274.579	3.12997e+06	0.26	274.617	787015	0.6	274.522	3.47259e+08	22.43
	M+2	229.478	7.73448e+08	61.31	229.471	4.86452e+08	27.54	229.471	1.65931e+09	86.18		M+2	196.436	1.02091e+09	100	196.43	5.48992e+08	74.86	196.43	7.86051e+08	100		M+2	213.471	8.70959e+08	41.8	213.462	1244214225	89.28					M+2	275.528	2.27384e+08	23.16	275.53	629821637	51.64	275.53	2.7161e+07	20.84	275.531	1.29302e+09	83.53
	M+3	230.481	1.26145e+09	100	230.48	1.64445e+09	93.1	230.479	1.9253e+09	100		M+3	197.447	7.10489e+08	69.59	197.443	733309810	100	197.438	3.43156e+08	43.66		M+3	214.479	2.0836e+09	100	214.47	1393580238	100					M+3	276.539	8.63039e+08	87.92	276.539	1.21968e+09	100	276.534	1.17256e+08	89.99	276.541	1548013332	100
	M+4	231.49	2.50014e+08	19.82	231.49	1766314819	100	231.489	3.85272e+08	20.01		M+4	198.443	1.16872e+08	11.45	198.449	310911852	42.4	198.431	5.35362e+07	6.81		M+4	215.486	1.51821e+09	72.86	215.48	2.73287e+08	19.61					M+4	277.55	981644010	100	277.545	4.28082e+08	35.1	277.55	1.303e+08	100	277.551	3.71209e+08	23.98
	M+5	232.5	2.41065e+07	1.91	232.5	2.6297e+08	14.89	232.498	3.6258e+07	1.88		M+5	199.444	8.36636e+06	0.82	199.443	3.78253e+07	5.16	199.41	5.88635e+06	0.75		M+5	216.491	2.11354e+08	10.14	216.488	2.07512e+07	1.49					M+5	278.544	1.89631e+08	19.32	278.537	6.87542e+07	5.64	278.538	3.03928e+07	23.33	278.545	4.72204e+07	3.05
	TWC			0.1403			0.3544			0.5052		TWC			0.2584			0.2646			0.477		TWC			0.5314			0.4886					TWC			0.3175			0.2286						0.4539
	UPLC, B1											UPLC, B2											UPLC, B3											UPLC, B4
			rt			rt								rt			rt			rt					rt			rt			rt					rt			rt			rt			rt
		m/z	0.92..1.05	R2R4	m/z	1.95..2.10	R6						m/z	1.37..1.48	R2	m/z	1.48..1.59	R4	m/z	2.00..2.15	R6			m/z	0.63..0.71	R4	m/z	0.71..0.79	R2	m/z	1.32..1.44	R6			m/z	2.00..2.15	R4	m/z	2.30..2.47	R2	m/z	2.96..3.12	R-Ph	m/z	3.68..3.77	R6
	M+1	244.473	6.46726e+06	0.26	244.479	3.8195e+08	23.25					M+1	211.477	3.90635e+06	0.58	211.463	1.16391e+06	0.2	211.448	3.57869e+08	68.74		M+1	228.361	5.07297e+07	5.83	228.367	5.37967e+07	6.97	228.451	2.93093e+08	28.91		M+1	290.556	234927	0.05	290.501	1.33e+06	0.19	290.501	175204	0.21	290.529	1.7743e+08	22.08
	M+2	245.486	1.19385e+09	48.47	245.487	1.42856e+09	86.95					M+2	212.462	6.75065e+08	100	212.461	445004169	76.46	212.457	5.20636e+08	100		M+2	229.48	2.2412e+08	25.74	229.482	592502665	76.75	229.478	8.94599e+08	88.25		M+2	291.536	1.00628e+08	22.71	291.536	3.78988e+08	55.25	291.54	1.53565e+07	18.69	291.536	6.84799e+08	85.23
	M+3	246.496	2.46301e+09	100	246.496	1.64294e+09	100					M+3	213.474	4.57087e+08	67.71	213.472	5.82028e+08	100	213.468	2.30961e+08	44.36		M+3	230.49	8.04508e+08	92.39	230.489	7.71992e+08	100	230.483	1.01374e+09	100		M+3	292.543	3.88402e+08	87.65	292.54	6.85902e+08	100	292.536	7.71816e+07	93.94	292.541	8.0346e+08	100
	M+4	247.507	1.74443e+09	70.83	247.505	3.26324e+08	19.86					M+4	214.481	7.54702e+07	11.18	214.481	2.36951e+08	40.71	214.459	2.85017e+07	5.47		M+4	231.498	8.70799e+08	100	231.494	1.75343e+08	22.71	231.496	1.9782e+08	19.51		M+4	293.554	4.43131e+08	100	293.554	2.57361e+08	37.52	293.555	8.21639e+07	100	293.549	1.933e+08	24.06
	M+5	248.512	2.59511e+08	10.54	248.506	3.41243e+07	2.08					M+5	215.491	3.75825e+06	0.56	215.488	2.42063e+07	4.16	215.489	1.54845e+06	0.3		M+5	232.508	1.32323e+08	15.2	232.506	1.55045e+07	2.01	232.499	1.7937e+07	1.77		M+5	294.551	8.74269e+07	19.73	294.547	4.67204e+07	6.81	294.527	2.14041e+07	26.05	294.537	2.72887e+07	3.4
	TWC			0.5457			0.4543					TWC			0.2442			0.2617			0.4941		TWC			0.3163			0.1538			0.5299		TWC			0.2235			0.2258						0.5507
	UPLC, C1											UPLC, C2											UPLC, C3											UPLC, C4
			rt			rt								rt			rt								rt			rt			rt					rt			rt			rt			rt
		m/z	1.19..1.32	R2R4	m/z	2.26..2.39	R6						m/z	1.38..1.53	R2R4	m/z	2.03..2.19	R6						m/z	0.82..0.89	R4	m/z	0.90..0.97	R2	m/z	1.60..1.74	R6			m/z	2.50..2.65	R4	m/z	2.74..2.88	R2	m/z	3.14..3.29	R-Ph	m/z	3.83..3.92	R6
	M+1	232.446	2.26807e+06	0.14	232.444	2.06815e+08	23.59					M+1	199.361	3.97612e+06	0.91	199.396	6.96587e+07	41.37					M+1	216.474	537252	0.12	216.477	1.02269e+06	0.19	216.447	1.42922e+08	24.23		M+1	278.493	2.19849e+06	0.29	278.474	2.11156e+06	0.31	278.377	3.89337e+06	2.12	278.508	1.84083e+08	23.5
	M+2	233.458	6.45588e+08	41.23	233.457	7.6349e+08	87.1					M+2	200.402	4.39072e+08	100	200.386	168397777	100					M+2	217.465	1.03015e+08	22.92	217.461	3.10431e+08	58.11	217.461	5.22519e+08	88.58		M+2	279.514	1.7272e+08	23.1	279.515	3.52012e+08	52.18	279.515	4.05027e+07	22.05	279.512	6.61832e+08	84.48
	M+3	234.469	1.56587e+09	100	234.467	8.7652e+08	100					M+3	201.428	3.67513e+08	83.7	201.416	5.50006e+07	32.66					M+3	218.473	4.07761e+08	90.74	218.471	5.3425e+08	100	218.471	5.89914e+08	100		M+3	280.522	6.51298e+08	87.12	280.523	6.74613e+08	100	280.52	1.59014e+08	86.59	280.522	7.83434e+08	100
	M+4	235.478	1.0334e+09	65.99	235.476	1.64932e+08	18.82					M+4	202.433	1.07528e+08	24.49	202.422	6.08967e+06	3.62					M+4	219.484	4.49358e+08	100	219.479	1.29014e+08	24.15	219.473	1.1018e+08	18.68		M+4	281.534	7.47564e+08	100	281.533	1.60406e+08	23.78	281.531	1.83648e+08	100	281.534	1.83185e+08	23.38
	M+5	236.481	1.31981e+08	8.43	236.465	1.06505e+07	1.22					M+5	203.459	5.72076e+06	1.3	203.416	290381	0.17					M+5	220.487	6.11268e+07	13.6	220.471	1.10052e+07	2.06	220.466	6.81682e+06	1.16		M+5	282.541	142803961	19.1	282.518	1.16208e+07	1.72	282.535	3.59686e+07	19.59	282.539	2.01115e+07	2.57
	TWC			0.5203			0.4797					TWC			0.514			0.486					TWC			0.1803			0.0791			0.7406		TWC			0.3785			0.1963						0.4253
	UPLC, D1																						UPLC, D3											UPLC, D4
												151GRAD_2uL_qR1_D2			R4?			R2?							rt			rt								rt			rt			rt			rt			rt
		m/z	2.60..2.79	R2R4	m/z	3.66..3.75	R6						m/z	2.63..2.74	Rel. Abundance	m/z	2.75..2.83	Rel. Abundance	R6 low intensity					m/z	2.05..2.23	R2R4	m/z	3.09..3.26	R6						m/z	3.68..3.77	R-Ph1	m/z	3.77..3.85	R4	m/z	3.86..3.94	R2	m/z	3.94..4.00	R-Ph2	m/z	4.28..4.34	R6
	M+1	282.478	782024	0.14	282.468	6.63783e+07	22.6					M+1	249.433	208772	0.46	249.45	230872	0.77					M+1	266.348	745258	0.11	266.478	6.61637e+07	21.3					M+1	328.531	250304	0.16	328.502	227177	0.13	328.506	265185	0.11	328.489	229590	0.22	328.524	4.90161e+07	22.42
	M+2	283.478	2.1326e+08	39.09	283.481	2.54322e+08	86.59					M+2	250.455	3.10109e+07	68.05	250.453	2.99562e+07	100					M+2	267.486	2.74279e+08	39.69	267.486	2.71922e+08	87.54					M+2	329.541	3.50866e+07	22.69	329.537	4.21548e+07	23.47	329.537	1.192e+08	50.24	329.538	2.3099e+07	22.26	329.535	1.84938e+08	84.6
	M+3	284.486	5.45614e+08	100	284.485	2.93698e+08	100					M+3	251.465	4.5573e+07	100	251.462	1.90459e+07	63.58					M+3	268.495	6.91111e+08	100	268.493	3.10641e+08	100					M+3	330.548	1.34615e+08	87.05	330.549	1.6432e+08	91.47	330.549	2.37275e+08	100	330.545	9.29898e+07	89.62	330.548	2.18606e+08	100
	M+4	285.498	3.51491e+08	64.42	285.492	5.33837e+07	18.18					M+4	252.471	1.6573e+07	36.37	252.475	1451316	4.84					M+4	269.502	4.41941e+08	63.95	269.5	5.51294e+07	17.75					M+4	331.558	1.54643e+08	100	331.555	1.79646e+08	100	331.553	5.80427e+07	24.46	331.556	1.0376e+08	100	331.551	5.12713e+07	23.45
	M+5	286.492	4.10414e+07	7.52	286.453	3.45914e+06	1.18					M+5	253.456	1.18314e+06	2.6	253.473	213612	0.71					M+5	270.509	5.513e+07	7.98	270.484	3.21411e+06	1.03					M+5	332.553	3.14466e+07	20.34	332.56	3.34317e+07	18.61	332.569	4.41602e+06	1.86	332.564	2.3198e+07	22.36	332.544	3.95596e+06	1.81
	TWC			0.6323			0.3677																TWC			0.5539			0.4461					TWC						0.4169			0.2124						0.3707
	GIVEN (VALUES COPIED):											GIVEN (VALUES COPIED):											GIVEN (VALUES COPIED):											GIVEN (VALUES COPIED):
	qNMR	D	H									qNMR	D	H									qNMR	D	H		CAUTION: ORDER FLIPS FOR COLUMN REFERENCES!							qNMR	D	H
	C2	0.687	0.313									C2	0.538	0.462									C2	0.684	0.316									C2	0.684	0.316
	C4	0.057	0.943									C4	0.011	0.989									C4	0.06	0.94									C4	0.037	0.963
	C5	0.648	0.352									C5	0.354	0.646									C5	0.631	0.369									C5	0.625	0.375
	C6	0.992	0.008									C6	0.993	0.007									C6	0.99	0.01									C6	0.99	0.01
	C-NMR (norm)					C-NMR (unnorm)						C-NMR (norm)					C-NMR (unnorm)						C-NMR (norm)					C-NMR (unnorm)						C-NMR (norm)					C-NMR (unnorm)
		R2	R4	R6			R2	R4	R6				R2	R4	R6			R2	R4	R6				R2	R4	R6			R2	R4	R6				R2	R4	R6			R2	R4	R6
	M+1	0.386071	0.16842	19.8515		M+1	0.0022432	0.000744561	0.0877651			M+1	0.701262	0.370433	52.4272		M+1	0.0037779	0.0017648	0.249341			M+1	0.51482	0.228506	21.4012		M+1	0.00293007	0.000985001	0.0925901			M+1	0.533683	0.233903	22.3913		M+1	0.00305057	0.00100102	0.0963979
	M+2	48.6779	21.5947	84.9651		M+2	0.282834	0.0954673	0.375638			M+2	100	53.251	100		M+2	0.538728	0.253696	0.475595			M+2	51.975	23.5495	88.2203		M+2	0.295813	0.101513	0.381676			M+2	53.8427	24.0955	90.7618		M+2	0.307768	0.10312	0.390743
	M+3	100	88.9277	100		M+3	0.581032	0.393137	0.442109			M+3	73.9799	100	51.0626		M+3	0.398551	0.476416	0.242851			M+3	100	92.8176	100		M+3	0.569144	0.400101	0.432639			M+3	100	93.982	100		M+3	0.571606	0.402207	0.430515
	M+4	22.0647	100	20.4811		M+4	0.128203	0.442086	0.0905487			M+4	10.8298	50.116	6.70463		M+4	0.0583431	0.238761	0.0318869			M+4	22.1901	100	20.5886		M+4	0.126294	0.431061	0.0890745			M+4	19.9474	100	18.5563		M+4	0.114021	0.427962	0.0798876
	M+5	0.979087	15.5094	0.891122		M+5	0.00568881	0.0685651	0.00393973			M+5	0.111438	6.16323	0.0683912		M+5	0.00060035	0.0293626	0.000325265			M+5	1.02248	15.3901	0.929331		M+5	0.00581936	0.0663407	0.00402065			M+5	0.621841	15.3541	0.570438		M+5	0.00355448	0.0657099	0.00245583
	C-LC (norm), A1					C-LC (unnorm)						C-LC (norm), A2					C-LC (unnorm)						C-LC (norm), C3					C-LC (unnorm)						C-LC (norm), A4					C-LC (unnorm)
		R2	R4	R6			R2	R4	R6				R2	R4	R6			R2	R4	R6				R2	R4	R6			R2	R4	R6				R2	R4	R6			R2	R4	R6
	M+1	0.32	0.8	28.1		M+1	0.0017452	0.0033851	0.118982			M+1	0.64	0.29	64.68		M+1	0.00350685	0.00130214	0.299583			M+1	0.19	0.12	24.23		M+1	0.00102975	0.000527751	0.104148			M+1	0.26	0.14	22.43		M+1	0.00134967	0.00060727	0.0962702
	M+2	61.31	27.54	86.18		M+2	0.33437	0.116532	0.364907			M+2	100	74.86	100		M+2	0.547945	0.336132	0.463177			M+2	58.11	22.92	88.58		M+2	0.314942	0.1008	0.380744			M+2	51.64	23.16	83.53		M+2	0.268065	0.10046	0.358513
	M+3	100	93.1	100		M+3	0.545375	0.393941	0.423424			M+3	69.59	100	43.66		M+3	0.381315	0.449014	0.202223			M+3	100	90.74	100		M+3	0.541976	0.399068	0.42983			M+3	100	87.92	100		M+3	0.519103	0.381365	0.429203
	M+4	19.82	100	20.01		M+4	0.108093	0.423137	0.0847271			M+4	11.45	42.4	6.81		M+4	0.0627397	0.190382	0.0315424			M+4	24.15	100	18.68		M+4	0.130887	0.439792	0.0802923			M+4	35.1	100	23.98		M+4	0.182205	0.433764	0.102923
	M+5	1.91	14.89	1.88		M+5	0.0104167	0.0630051	0.00796037			M+5	0.82	5.16	0.75		M+5	0.00449315	0.0231691	0.00347383			M+5	2.06	13.6	1.16		M+5	0.0111647	0.0598118	0.00498603			M+5	5.64	19.32	3.05		M+5	0.0292774	0.0838032	0.0130907
																							A3 deconv
						rel% delta	R2	R4	R6								rel% delta	R2	R4	R6			C-NMR	OLS	rr	rel		rel% delta	R2	R4	R6								rel% delta	R2	R4	R6
						M+1	-0.000497996	0.00264054	0.031217								M+1	-0.000271046	-0.000462659	0.0502421			R2	79.078	1	0.355861		M+1	-0.00190031	-0.00045725	0.0115578								M+1	-0.0017009	-0.000393747	-0.000127701
						M+2	0.0515357	0.0210647	-0.0107313								M+2	0.00921716	0.0824361	-0.0124179			R4	143.138	1.81008	0.644139		M+2	0.0191298	-0.000712147	-0.000932066								M+2	-0.0397036	-0.00265999	-0.0322301
						M+3	-0.0356564	0.00080379	-0.0186848								M+3	-0.0172355	-0.0274016	-0.0406282			C-LC	OLS	rr	rel		M+3	-0.0271681	-0.00103295	-0.00280891								M+3	-0.0525031	-0.0208418	-0.00131237
						M+4	-0.0201092	-0.0189491	-0.00582155								M+4	0.00439659	-0.0483784	-0.000344518			R2	83.2976	1	0.373209		M+4	0.00459331	0.0087313	-0.00878221								M+4	0.0681846	0.00580222	0.0230353
						M+5	0.00472786	-0.00555996	0.00402064								M+5	0.0038928	-0.00619345	0.00314857			R4	139.895	1.67946	0.626791		M+5	0.00534534	-0.00652896	0.00096538								M+5	0.0257229	0.0180933	0.0106349
												C-LC (norm), B2					C-LC (unnorm)						D3 deconv
	B1 deconv												R2	R4	R6			R2	R4	R6			C-NMR	OLS	rr	rel
	C-NMR	OLS	rr	rel								M+1	0.58	0.2	68.74		M+1	0.00322169	0.000902812	0.314068			R2	91.0723	1	0.429241
	R2	94.0676	1	0.445219								M+2	100	76.46	100		M+2	0.555463	0.345145	0.456892			R4	121.098	1.32969	0.570759
	R4	117.216	1.24609	0.554781								M+3	67.71	100	44.36		M+3	0.376104	0.451406	0.202677			C-LC	OLS	rr	rel
	C-LC	OLS	rr	rel								M+4	11.18	40.71	5.47		M+4	0.0621008	0.183767	0.024992			R2	94.3625	1	0.442224
	R2	84.5025	1	0.371422								M+5	0.56	4.16	0.3		M+5	0.00311059	0.0187785	0.00137068			R4	119.019	1.2613	0.557776
	R4	143.008	1.69235	0.628578
																	rel% delta	R2	R4	R6
	C1 deconv											C2 deconv					M+1	-0.00055621	-0.000861988	0.0647266
	C-NMR	OLS	rr	rel								C-NMR	OLS	rr	rel		M+2	0.0167349	0.091449	-0.018703
	R2	93.986	1	0.439365								R2	160.242	3.3771	0.771538		M+3	-0.0224466	-0.0250098	-0.0401741
	R4	119.927	1.27601	0.560635								R4	47.4497	1	0.228462		M+4	0.00375763	-0.0549931	-0.00689489
	C-LC	OLS	rr	rel								C-LC	OLS	rr	rel		M+5	0.00251024	-0.0105841	0.00104541
	R2	82.1685	1	0.375937								R2	136.113	1.84844	0.64893
	R4	136.401	1.66002	0.624063								R4	73.6368	1	0.35107
	D1 deconv
	C-NMR	OLS	rr	rel
	R2	94.0676	1	0.445219
	R4	117.216	1.24609	0.554781
	C-LC	OLS	rr	rel
	R2	81.7676	1	0.378991
	R4	133.983	1.63858	0.621009
																			m/z	Intensity	Rel. Abundance	Label
																		1	266.478	6.61637e+07	21.3
																		2	267.486	2.71922e+08	87.54
																		3	268.493	3.10641e+08	100
																		4	269.5	5.51294e+07	17.75
																		5	270.484	3.21411e+06	1.03

## Sheet: 040324_HTE4_custLOOP_TRIPLICATE
	ANALYSIS PERFORMED HERE BEGINNING ON 092023. VALUES COPIED FROM RESPECTIVE .mnova FILES: DAP_091523_HTE.																																						within 5% of benchmark				copied values assuming 1.18/1.00/1.42
	A1	R1	IV 0.2 µL		A1	R2	IV 0.2 µL		A1	R3	IV 0.2 µL		A1																									A1		LC, no correction			C-NMR-IE 1				A1	NMR, with correction
	monosub	m/z	norm		monosub	m/z	norm		monosub	m/z	norm			AVG	SD	RSD																							OLS	rr	rel%		R2	R4	R6		raw	rr	rel%
	M+1	228.479	8.77		M+1	228.479	8.82		M+1	228.479	8.91		M+1	8.83333	0.070946	0.00803162																						R2	#VALUE!	#VALUE!	#VALUE!	#VALUE!	0.00264697	0.000744561	0.124626		23.4218	1	0.122038
	M+2	229.455	57.87		M+2	229.455	57.57		M+2	229.455	57.84		M+2	57.76	0.165227	0.00286058																						R4	#VALUE!	#VALUE!	#VALUE!	#VALUE!	0.333744	0.0954673	0.533406		92.184	3.93582	0.480318
	M+3	230.457	100		M+3	230.457	100		M+3	230.457	100		M+3	100	0	0																						R6	#VALUE!	#VALUE!	#VALUE!	#VALUE!	0.685617	0.393137	0.627794		76.3172	3.25838	0.397645
	M+4	231.456	53.89		M+4	231.456	54.07		M+4	231.456	54.3		M+4	54.0867	0.205508	0.0037996																											0.151279	0.442086	0.128579
	M+5	232.481	7.65		M+5	232.481	7.6		M+5	232.481	7.74		M+5	7.66333	0.070946	0.00925785																											0.00671279	0.0685651	0.00559441		still significant underweighting of R2
	TIC height	94900000			TIC height	103000000			TIC height	96300000			TIC height	9.80667e+07	4.32936e+06	0.0441471
	A2	R1	IV 0.2 µL		A2	R2	IV 0.2 µL		A2	R3	IV 0.2 µL		A2																									A2		LC, no correction
	monosub	m/z	norm		monosub	m/z	norm		monosub	m/z	norm			AVG	SD	RSD																							OLS	rr	rel%
	M+1	195.38	21.74		M+1	195.38	21.34		M+1	195.38	21.57		M+1	21.55	0.200749	0.00931548																						R2	#VALUE!	#VALUE!	#VALUE!
	M+2	196.39	100		M+2	196.39	100		M+2	196.39	100		M+2	100	0	0																						R4	#VALUE!	#VALUE!	#VALUE!
	M+3	197.39	77.09		M+3	197.39	77.21		M+3	197.39	77.33		M+3	77.21	0.12	0.0015542																						R6	#VALUE!	#VALUE!	#VALUE!
	M+4	198.39	20.76		M+4	198.39	20.08		M+4	198.39	20.18		M+4	20.34	0.367151	0.0180507
	M+5	199.43	2.8		M+5	199.43	2.71		M+5	199.43	2.83		M+5	2.78	0.06245	0.022464
	TIC height	119000000			TIC height	85400000			TIC height	81400000			TIC height	9.52667e+07	2.06507e+07	0.216768
	A3	R1	IV 0.2 µL		A3	R2	IV 0.2 µL		A3	R3	IV 0.2 µL		A3																									A3		LC, no correction
	monosub	m/z	norm		monosub	m/z	norm		monosub	m/z	norm			AVG	SD	RSD																							OLS	rr	rel%
	M+1	212.439	8.41		M+1	212.439	8.39		M+1	212.439	8.57		M+1	8.45667	0.0986577	0.0116663																						R2	#VALUE!	#VALUE!	#VALUE!
	M+2	213.437	57.88		M+2	213.437	57.44		M+2	213.437	57.92		M+2	57.7467	0.266333	0.0046121																						R4	#VALUE!	#VALUE!	#VALUE!
	M+3	214.441	100		M+3	214.441	100		M+3	214.441	100		M+3	100	0	0																						R6	#VALUE!	#VALUE!	#VALUE!
	M+4	215.446	56.88		M+4	215.446	57.55		M+4	215.446	57.37		M+4	57.2667	0.346747	0.00605495
	M+5	216.478	8.79		M+5	216.478	8.94		M+5	216.478	8.91		M+5	8.88	0.0793725	0.00893835
	TIC height	69900000			TIC height	75700000			TIC height	73500000			TIC height	7.30333e+07	2.92803e+06	0.0400916
	A4	R1	IV 0.2 µL		A4	R2	IV 0.2 µL		A4	R3	IV 0.2 µL		A4																									A4		LC, no correction
	monosub	m/z	norm		monosub	m/z	norm		monosub	m/z	norm			AVG	SD	RSD																							OLS	rr	rel%
	M+1	274.478	6.92		M+1	274.478	7.13		M+1	274.478	7.12		M+1	7.05667	0.118462	0.0167873																						R2	#VALUE!	#VALUE!	#VALUE!
	M+2	275.505	54.18		M+2	275.505	53.55		M+2	275.505	53.95		M+2	53.8933	0.3188	0.00591539																						R4	#VALUE!	#VALUE!	#VALUE!
	M+3	276.512	100		M+3	276.512	100		M+3	276.512	100		M+3	100	0	0																						R6	#VALUE!	#VALUE!	#VALUE!
	M+4	277.519	57.24		M+4	277.519	57.5		M+4	277.519	57.46		M+4	57.4	0.14	0.00243902
	M+5	278.514	10.88		M+5	278.514	10.89		M+5	278.514	10.6		M+5	10.79	0.164621	0.0152568
	TIC height	59200000			TIC height	60700000			TIC height	73500000			TIC height	6.44667e+07	7.85897e+06	0.121907
	A5	R1	IV 1.0 µL		A5	R2	IV 1.0 µL		A5	R3	IV 1.0 µL		A5																									A5		LC, no correction
	monosub	m/z	norm		monosub	m/z	norm		monosub	m/z	norm			AVG	SD	RSD																							OLS	rr	rel%
	M+1	213.437	27.37		M+1	213.437	27.29		M+1	213.437	27.54		M+1	27.4	0.127671	0.00465954																						R2	#VALUE!	#VALUE!	#VALUE!
	M+2	214.446	100		M+2	214.446	100		M+2	214.446	100		M+2	100	0	0																						R4	#VALUE!	#VALUE!	#VALUE!
	M+3	215.44	84.33		M+3	215.44	85.35		M+3	215.44	85.21		M+3	84.9633	0.552932	0.00650788																						R6	#VALUE!	#VALUE!	#VALUE!
	M+4	216.441	23.01		M+4	216.441	23.09		M+4	216.441	23.19		M+4	23.0967	0.090185	0.00390468
	M+5	218.466	2.64		M+5	218.466	2.88		M+5	218.466	2.72		M+5	2.74667	0.122202	0.044491
	TIC height	106000000			TIC height	106000000			TIC height	103000000			TIC height	105000000	1.73205e+06	0.0164957
	A6	R1	IV 0.2 µL		A6	R2	IV 0.2 µL		A6	R3	IV 0.2 µL		A6																									A6		LC, no correction
	monosub	m/z	norm		monosub	m/z	norm		monosub	m/z	norm			AVG	SD	RSD																							OLS	rr	rel%
	M+1	297.566	9.39		M+1	297.566	9.41		M+1	297.566	9.44		M+1	9.41333	0.0251661	0.00267345																						R2	#VALUE!	#VALUE!	#VALUE!
	M+2	298.575	58.46		M+2	298.575	58.41		M+2	298.575	58.24		M+2	58.37	0.115326	0.00197577																						R4	#VALUE!	#VALUE!	#VALUE!
	M+3	299.581	100		M+3	299.581	100		M+3	299.581	100		M+3	100	0	0																						R6	#VALUE!	#VALUE!	#VALUE!
	M+4	300.574	47.49		M+4	300.574	47.38		M+4	300.574	47.6		M+4	47.49	0.11	0.00231628
	M+5	301.599	7.95		M+5	301.599	8.08		M+5	301.599	7.95		M+5	7.99333	0.0750555	0.00938977
	TIC height	92800000			TIC height	90400000			TIC height	88200000			TIC height	9.04667e+07	2.30072e+06	0.0254317
	B1	R1	IV 0.2 µL		B1	R2	IV 0.2 µL		B1	R3	IV 0.2 µL		B1																									B1		LC, no correction
	monosub	m/z	norm		monosub	m/z	norm		monosub	m/z	norm			AVG	SD	RSD																							OLS	rr	rel%
	M+1	244.452	9.39		M+1	244.452	9.37		M+1	244.452	9.36		M+1	9.37333	0.0152753	0.00162965																						R2	#VALUE!	#VALUE!	#VALUE!
	M+2	245.467	62.9		M+2	245.467	63.07		M+2	245.467	63.59		M+2	63.1867	0.35949	0.00568934																						R4	#VALUE!	#VALUE!	#VALUE!
	M+3	246.47	100		M+3	246.47	100		M+3	246.47	100		M+3	100	0	0																						R6	#VALUE!	#VALUE!	#VALUE!
	M+4	247.47	51.79		M+4	247.47	51.76		M+4	247.47	51.84		M+4	51.7967	0.0404145	0.000780253
	M+5	248.493	7.37		M+5	248.493	7.33		M+5	248.493	7.38		M+5	7.36	0.0264575	0.00359477
	TIC height	154000000			TIC height	161000000			TIC height	146000000			TIC height	1.53667e+08	7.50555e+06	0.0488431
	B2	R1	IV 0.2 µL		B2	R2	IV 0.2 µL		B2	R3	IV 0.2 µL		B2																									B2		LC, no correction			C-LC 2 (A2)			renormalized
	monosub	m/z	norm		monosub	m/z	norm		monosub	m/z	norm			AVG	SD	RSD																							OLS	rr	rel%		R2	R4	R6
	M+1	211.406	21.24		M+1	211.406	21.23		M+1	211.406	21.33		M+1	21.2667	0.0550757	0.00258977																						R2	#VALUE!	#VALUE!	#VALUE!		0.00350685	0.00130214	0.299583	0.64	0.29	64.68
	M+2	212.41	100		M+2	212.41	100		M+2	212.41	100		M+2	100	0	0																						R4	#VALUE!	#VALUE!	#VALUE!		0.547945	0.336132	0.463177	100	74.86	100
	M+3	213.427	80.64		M+3	213.427	80.11		M+3	213.427	80.94		M+3	80.5633	0.420278	0.00521674																						R6	#VALUE!	#VALUE!	#VALUE!		0.381315	0.449014	0.202223	69.59	100	43.66
	M+4	214.436	22.64		M+4	214.436	22.62		M+4	214.436	22.66		M+4	22.64	0.02	0.000883392																											0.0627397	0.190382	0.0315424	11.45	42.4	6.81
	M+5	215.449	3.19		M+5	215.449	3.21		M+5	215.449	3.2		M+5	3.2	0.01	0.003125																											0.00449315	0.0231691	0.00347383	0.82	5.16	0.75
	TIC height	51800000			TIC height	55900000			TIC height	50500000			TIC height	5.27333e+07	2.81839e+06	0.0534461
	B3	R1	IV 0.2 µL		B3	R2	IV 0.2 µL		B3	R3	IV 0.2 µL		B3																									B3		LC, no correction
	monosub	m/z	norm		monosub	m/z	norm		monosub	m/z	norm			AVG	SD	RSD																							OLS	rr	rel%
	M+1	228.478	6.21		M+1	228.478	6.26		M+1	228.478	6.25		M+1	6.24	0.0264575	0.00423999																						R2	#VALUE!	#VALUE!	#VALUE!
	M+2	229.45	60.52		M+2	229.45	60.82		M+2	229.45	60.58		M+2	60.64	0.158745	0.00261783																						R4	#VALUE!	#VALUE!	#VALUE!
	M+3	230.453	100		M+3	230.453	100		M+3	230.453	100		M+3	100	0	0																						R6	#VALUE!	#VALUE!	#VALUE!
	M+4	231.456	56.31		M+4	231.456	56.13		M+4	231.456	56.4		M+4	56.28	0.137477	0.00244274
	M+5	232.486	7.99		M+5	232.486	8		M+5	232.486	7.87		M+5	7.95333	0.0723418	0.00909578
	TIC height	101000000			TIC height	100000000			TIC height	93700000			TIC height	9.82333e+07	3.95769e+06	0.0402887
	B4	R1	IV 0.2 µL		B4	R2	IV 0.2 µL		B4	R3	IV 0.2 µL		B4																									B4		LC, no correction
	monosub	m/z	norm		monosub	m/z	norm		monosub	m/z	norm			AVG	SD	RSD																							OLS	rr	rel%
	M+1	290.459	6.54		M+1	290.459	6.06		M+1	290.459	6.32		M+1	6.30667	0.240278	0.038099																						R2	#VALUE!	#VALUE!	#VALUE!
	M+2	291.504	55.65		M+2	291.504	55.79		M+2	291.504	55.68		M+2	55.7067	0.0737111	0.0013232																						R4	#VALUE!	#VALUE!	#VALUE!
	M+3	292.49	100		M+3	292.49	100		M+3	292.49	100		M+3	100	0	0																						R6	#VALUE!	#VALUE!	#VALUE!
	M+4	293.493	55.35		M+4	293.493	55.45		M+4	293.493	55.85		M+4	55.55	0.264575	0.00476283
	M+5	294.485	10.21		M+5	294.485	10.07		M+5	294.485	10.16		M+5	10.1467	0.070946	0.00699205
	TIC height	31600000			TIC height	32100000			TIC height	29700000			TIC height	3.11333e+07	1.26623e+06	0.0406711
	B5	R1	IV 1.0 µL		B5	R2	IV 1.0 µL		B5	R3	IV 1.0 µL		B5																									B5		LC, no correction
	monosub	m/z	norm		monosub	m/z	norm		monosub	m/z	norm			AVG	SD	RSD																							OLS	rr	rel%
	M+1	229.451	27.71		M+1	229.451	27.64		M+1	229.451	28.23		M+1	27.86	0.322335	0.0115698																						R2	#VALUE!	#VALUE!	#VALUE!
	M+2	230.443	100		M+2	230.443	100		M+2	230.443	100		M+2	100	0	0																						R4	#VALUE!	#VALUE!	#VALUE!
	M+3	231.451	77.57		M+3	231.451	76.84		M+3	231.451	76.92		M+3	77.11	0.400375	0.00519226																						R6	#VALUE!	#VALUE!	#VALUE!
	M+4	232.495	21.06		M+4	232.495	21.07		M+4	232.495	21.22		M+4	21.1167	0.0896289	0.00424446
	M+5	233.492	2.1		M+5	233.492	1.98		M+5	233.492	2.01		M+5	2.03	0.06245	0.0307635
	TIC height	43200000			TIC height	40600000			TIC height	43600000			TIC height	4.24667e+07	1.62891e+06	0.0383573
	B6	R1	IV 0.2 µL		B6	R2	IV 0.2 µL		B6	R3	IV 0.2 µL		B6																									B6		LC, no correction
	monosub	m/z	norm		monosub	m/z	norm		monosub	m/z	norm			AVG	SD	RSD																							OLS	rr	rel%
	M+1	313.568	8.36		M+1	313.568	8.49		M+1	313.568	8.41		M+1	8.42	0.0655744	0.00778793																						R2	#VALUE!	#VALUE!	#VALUE!
	M+2	314.573	57.81		M+2	314.573	58.07		M+2	314.573	57.61		M+2	57.83	0.230651	0.00398844																						R4	#VALUE!	#VALUE!	#VALUE!
	M+3	315.567	100		M+3	315.567	100		M+3	315.567	100		M+3	100	0	0																						R6	#VALUE!	#VALUE!	#VALUE!
	M+4	316.572	46.76		M+4	316.572	46.75		M+4	316.572	46.51		M+4	46.6733	0.141539	0.00303255
	M+5	317.571	7.96		M+5	317.571	7.95		M+5	317.571	7.91		M+5	7.94	0.0264575	0.00333218
	TIC height	81100000			TIC height	80800000			TIC height	78800000			TIC height	8.02333e+07	1.25033e+06	0.0155837
	C1	R1	IV 0.2 µL		C1	R2	IV 0.2 µL		C1	R3	IV 0.2 µL		C1																									C1		LC, no correction
	monosub	m/z	norm		monosub	m/z	norm		monosub	m/z	norm			AVG	SD	RSD																							OLS	rr	rel%
	M+1	232.414	11.35		M+1	232.414	11.39		M+1	232.414	11.46		M+1	11.4	0.0556776	0.004884																						R2	#VALUE!	#VALUE!	#VALUE!
	M+2	233.419	59.87		M+2	233.419	59.8		M+2	233.419	59.94		M+2	59.87	0.07	0.0011692																						R4	#VALUE!	#VALUE!	#VALUE!
	M+3	234.447	100		M+3	234.447	100		M+3	234.447	100		M+3	100	0	0																						R6	#VALUE!	#VALUE!	#VALUE!
	M+4	235.42	48.17		M+4	235.42	48.85		M+4	235.42	48.56		M+4	48.5267	0.341223	0.00703167
	M+5	236.449	6.27		M+5	236.449	6.26		M+5	236.449	6.12		M+5	6.21667	0.083865	0.0134903
	TIC height	130000000			TIC height	77400000			TIC height	80100000			TIC height	9.58333e+07	2.962e+07	0.309078
	C2	R1	IV 1.0 µL		C2	R2	IV 1.0 µL		C2	R3	IV 1.0 µL		C2																									C2		LC, no correction
	monosub	m/z	norm		monosub	m/z	norm		monosub	m/z	norm			AVG	SD	RSD																							OLS	rr	rel%
	M+1	199.313	20.64		M+1	199.313	21.06		M+1	199.313	20.73		M+1	20.81	0.221133	0.0106263																						R2	#VALUE!	#VALUE!	#VALUE!
	M+2	200.358	100		M+2	200.358	100		M+2	200.358	100		M+2	100	0	0																						R4	#VALUE!	#VALUE!	#VALUE!
	M+3	201.361	82.6		M+3	201.361	82.83		M+3	201.361	82.37		M+3	82.6	0.23	0.0027845																						R6	#VALUE!	#VALUE!	#VALUE!
	M+4	202.399	23.07		M+4	202.399	23.09		M+4	202.399	23.22		M+4	23.1267	0.0814453	0.0035217
	M+5	203.39	2.04		M+5	203.39	2.04		M+5	203.39	2.12		M+5	2.06667	0.046188	0.022349
	TIC height	53900000			TIC height	56600000			TIC height	55400000			TIC height	55300000	1.35277e+06	0.0244625
	C3	R1	IV 1.0 µL		C3	R2	IV 1.0 µL		C3	R3	IV 1.0 µL		C3																									C3		LC, no correction
	monosub	m/z	norm		monosub	m/z	norm		monosub	m/z	norm			AVG	SD	RSD																							OLS	rr	rel%
	M+1	216.397	11.75		M+1	216.397	11.76		M+1	216.397	12.04		M+1	11.85	0.164621	0.013892																						R2	#VALUE!	#VALUE!	#VALUE!
	M+2	217.418	62.94		M+2	217.418	63.65		M+2	217.418	63.92		M+2	63.5033	0.506195	0.00797116																						R4	#VALUE!	#VALUE!	#VALUE!
	M+3	218.417	100		M+3	218.417	100		M+3	218.417	100		M+3	100	0	0																						R6	#VALUE!	#VALUE!	#VALUE!
	M+4	219.43	43.89		M+4	219.43	43.32		M+4	219.43	43.39		M+4	43.5333	0.310859	0.00714071
	M+5	220.473	5.87		M+5	220.473	6.07		M+5	220.473	6.15		M+5	6.03	0.144222	0.0239174
	TIC height	48800000			TIC height	49000000			TIC height	51100000			TIC height	4.96333e+07	1.2741e+06	0.0256703
	C4	R1	IV 1.0 µL		C4	R2	IV 1.0 µL		C4	R3	IV 1.0 µL		C4																									C4		LC, no correction
	monosub	m/z	norm		monosub	m/z	norm		monosub	m/z	norm			AVG	SD	RSD																							OLS	rr	rel%
	M+1	278.472	6.37		M+1	278.472	6.41		M+1	278.472	6.4		M+1	6.39333	0.0208167	0.00325599																						R2	#VALUE!	#VALUE!	#VALUE!
	M+2	279.48	48.16		M+2	279.48	48.05		M+2	279.48	48.42		M+2	48.21	0.19	0.00394109																						R4	#VALUE!	#VALUE!	#VALUE!
	M+3	280.48	100		M+3	280.48	100		M+3	280.48	100		M+3	100	0	0																						R6	#VALUE!	#VALUE!	#VALUE!
	M+4	281.484	64.69		M+4	281.484	64.98		M+4	281.484	64.66		M+4	64.7767	0.17673	0.00272829
	M+5	282.52	12.14		M+5	282.52	12.23		M+5	282.52	11.86		M+5	12.0767	0.192959	0.0159779
	TIC height	65700000			TIC height	67400000			TIC height	63100000			TIC height	65400000	2.16564e+06	0.0331138
	C5	R1	IV 1.0 µL		C5	R2	IV 1.0 µL		C5	R3	IV 1.0 µL		C5																									C5		LC, no correction
	monosub	m/z	norm		monosub	m/z	norm		monosub	m/z	norm			AVG	SD	RSD																							OLS	rr	rel%
	M+1	217.367	36.4		M+1	217.367	37.09		M+1	217.367	36.75		M+1	36.7467	0.345012	0.00938894																						R2	#VALUE!	#VALUE!	#VALUE!
	M+2	218.364	100		M+2	218.364	100		M+2	218.364	100		M+2	100	0	0																						R4	#VALUE!	#VALUE!	#VALUE!
	M+3	219.409	67.37		M+3	219.409	67.7		M+3	219.409	68.02		M+3	67.6967	0.325013	0.00480102																						R6	#VALUE!	#VALUE!	#VALUE!
	M+4	220.444	16.86		M+4	220.444	16.7		M+4	220.444	16.83		M+4	16.7967	0.085049	0.00506345
	M+5	221.484	1.7		M+5	221.484	1.57		M+5	221.484	1.87		M+5	1.71333	0.150444	0.0878077
	TIC height	29900000			TIC height	29100000			TIC height	37500000			TIC height	3.21667e+07	4.63609e+06	0.144127
	C6	R1	IV 0.2 µL		C6	R2	IV 0.2 µL		C6	R3	IV 0.2 µL		C6																									C6		LC, no correction
	monosub	m/z	norm		monosub	m/z	norm		monosub	m/z	norm			AVG	SD	RSD																							OLS	rr	rel%
	M+1	301.529	14.54		M+1	301.529	14.3		M+1	301.529	14.38		M+1	14.4067	0.122202	0.00848232																						R2	#VALUE!	#VALUE!	#VALUE!
	M+2	302.551	58.6		M+2	302.551	58.31		M+2	302.551	57.82		M+2	58.2433	0.39425	0.00676902																						R4	#VALUE!	#VALUE!	#VALUE!
	M+3	303.551	100		M+3	303.551	100		M+3	303.551	100		M+3	100	0	0																						R6	#VALUE!	#VALUE!	#VALUE!
	M+4	304.542	48.76		M+4	304.542	48.57		M+4	304.542	49.02		M+4	48.7833	0.225906	0.00463079
	M+5	305.531	7.44		M+5	305.531	7.55		M+5	305.531	7.78		M+5	7.59	0.173494	0.0228582
	TIC height	44600000			TIC height	45600000			TIC height	44500000			TIC height	44900000	608276	0.0135474
	D1	qR1	0.2 uL		D1	qR2			D1	qR3			D1																									D1		LC, no correction
	monosub	m/z	norm		monosub	m/z	norm		monosub	m/z	norm			AVG	SD	RSD																							OLS	rr	rel%
	M+1	282.431	7.81		M+1	282.431	8.09		M+1	282.431	8.07		M+1	7.99	0.156205	0.0195501																						R2	#VALUE!	#VALUE!	#VALUE!
	M+2	283.468	54.69		M+2	283.468	55.03		M+2	283.468	54.91		M+2	54.8767	0.172434	0.0031422																						R4	#VALUE!	#VALUE!	#VALUE!
	M+3	284.459	100		M+3	284.459	100		M+3	284.459	100		M+3	100	0	0																						R6	#VALUE!	#VALUE!	#VALUE!
	M+4	285.464	51.12		M+4	285.464	51.16		M+4	285.464	51.44		M+4	51.24	0.174356	0.00340273
	M+5	286.486	6.95		M+5	286.486	6.59		M+5	286.486	6.51		M+5	6.68333	0.234379	0.0350691
	TIC height	40300000			TIC height	38800000			TIC height	37800000			TIC height	3.89667e+07	1.25831e+06	0.0322918
	D2	qR1	2 uL		D2	qR2			D2	qR3			D2																									D2		LC, no correction
	monosub	m/z	norm		monosub	m/z	norm		monosub	m/z	norm			AVG	SD	RSD																							OLS	rr	rel%
	M+1	249.419	17.82		M+1	249.419	17.89		M+1	249.419	18.01		M+1	17.9067	0.0960902	0.00536617																						R2	#VALUE!	#VALUE!	#VALUE!
	M+2	250.427	100		M+2	250.427	100		M+2	250.427	100		M+2	100	0	0																						R4	#VALUE!	#VALUE!	#VALUE!
	M+3	251.426	89.91		M+3	251.426	90.83		M+3	251.426	90.48		M+3	90.4067	0.464363	0.00513638																						R6	#VALUE!	#VALUE!	#VALUE!
	M+4	252.456	27.65		M+4	252.456	28.03		M+4	252.456	27.63		M+4	27.77	0.225389	0.00811626
	M+5	253.303	3.36		M+5	253.303	3.17		M+5	253.303	3.32		M+5	3.28333	0.100167	0.0305076
	TIC height	35400000			TIC height	33800000			TIC height	35900000			TIC height	3.50333e+07	1.09697e+06	0.0313121
	D3	qR1	1 uL		D3	qR2			D3	qR3			D3																									D3		LC, no correction
	monosub	m/z	norm		monosub	m/z	norm		monosub	m/z	norm			AVG	SD	RSD																							OLS	rr	rel%
	M+1	266.431	7.32		M+1	266.431	7.38		M+1	266.431	7.41		M+1	7.37	0.0458258	0.00621788																						R2	#VALUE!	#VALUE!	#VALUE!
	M+2	267.469	53.84		M+2	267.469	54.05		M+2	267.469	53.92		M+2	53.9367	0.105987	0.00196503																						R4	#VALUE!	#VALUE!	#VALUE!
	M+3	268.462	100		M+3	268.462	100		M+3	268.462	100		M+3	100	0	0																						R6	#VALUE!	#VALUE!	#VALUE!
	M+4	269.472	54.77		M+4	269.472	54.81		M+4	269.472	54.77		M+4	54.7833	0.023094	0.000421552
	M+5	270.471	7.71		M+5	270.471	7.83		M+5	270.471	7.82		M+5	7.78667	0.0665833	0.00855094
	TIC height	104000000			TIC height	102000000			TIC height	121000000			TIC height	109000000	1.04403e+07	0.0957826
	D4	qR1	2 uL		D4	qR2			D4	qR3			D4																									D4		LC, no correction
	monosub	m/z	norm		monosub	m/z	norm		monosub	m/z	norm			AVG	SD	RSD																							OLS	rr	rel%
	M+1	328.373	3.75		M+1	328.373	3.89		M+1	328.373	3.73		M+1	3.79	0.087178	0.0230021																						R2	#VALUE!	#VALUE!	#VALUE!
	M+2	329.459	42.31		M+2	329.459	42.89		M+2	329.459	42.27		M+2	42.49	0.346987	0.00816632																						R4	#VALUE!	#VALUE!	#VALUE!
	M+3	330.465	100		M+3	330.465	100		M+3	330.465	100		M+3	100	0	0																						R6	#VALUE!	#VALUE!	#VALUE!
	M+4	331.53	77.72		M+4	331.53	77.58		M+4	331.53	77.57		M+4	77.6233	0.083865	0.00108041
	M+5	332.571	16.22		M+5	332.571	16.45		M+5	332.571	16.54		M+5	16.4033	0.165025	0.0100605
	TIC height	45500000			TIC height	44100000			TIC height	46600000			TIC height	45400000	1.253e+06	0.027599
	D5	qR1	2 uL		D5	qR2			D5	qR3			D5																									D5		LC, no correction
	monosub	m/z	norm		monosub	m/z	norm		monosub	m/z	norm			AVG	SD	RSD																							OLS	rr	rel%
	M+1	267.512	27.17		M+1	267.512	27.21		M+1	267.512	26.98		M+1	27.12	0.122882	0.00453105																						R2	#VALUE!	#VALUE!	#VALUE!
	M+2	268.475	100		M+2	268.475	100		M+2	268.475	100		M+2	100	0	0																						R4	#VALUE!	#VALUE!	#VALUE!
	M+3	269.507	90.07		M+3	269.507	89.98		M+3	269.507	89.21		M+3	89.7533	0.472687	0.00526652																						R6	#VALUE!	#VALUE!	#VALUE!
	M+4	270.438	25.28		M+4	270.438	25.17		M+4	270.438	25.01		M+4	25.1533	0.135769	0.00539767
	M+5	271.428	2.89		M+5	271.428	2.84		M+5	271.428	3.01		M+5	2.91333	0.0873689	0.0299893
	TIC height	42400000			TIC height	41400000			TIC height	42100000			TIC height	4.19667e+07	513160	0.0122278
	D6	qR1	1 uL		D6	qR2			D6	qR3			D6																									D6		LC, no correction
	monosub	m/z	norm		monosub	m/z	norm		monosub	m/z	norm			AVG	SD	RSD																							OLS	rr	rel%
	M+1	351.542	6.34		M+1	351.542	6.28		M+1	351.542	6.27		M+1	6.29667	0.0378594	0.00601261																						R2	#VALUE!	#VALUE!	#VALUE!
	M+2	352.579	52		M+2	352.579	51.45		M+2	352.579	51.78		M+2	51.7433	0.276827	0.00535001																						R4	#VALUE!	#VALUE!	#VALUE!
	M+3	353.579	100		M+3	353.579	100		M+3	353.579	100		M+3	100	0	0																						R6	#VALUE!	#VALUE!	#VALUE!
	M+4	354.576	52.45		M+4	354.576	52.1		M+4	354.576	52.97		M+4	52.5067	0.437759	0.00833722
	M+5	355.549	8.89		M+5	355.549	8.82		M+5	355.549	8.73		M+5	8.81333	0.0802081	0.00910076
	TIC height	33700000			TIC height	33500000			TIC height	33000000			TIC height	33400000	360555	0.0107951
