# Supplementary material for: Direct (LC-)MS Identification of Regioisomers from C–H Functionalization by Partial Isotopic Labeling
Source: ACS Cent Sci. 2025 Feb 14;11(2):272–8. doi: 10.1021/acscentsci.4c01765 (PMC11868960; doi:10.1021/acscentsci.4c01765)
Supplement: Supplementary file 2 — oc4c01765_si_002.zip [file oc4c01765_si_002.zip › Code and excel/IsotopicDistributionCode.R]

# DAP, AM 091123. 

############################################
# Import statements here. ##################
############################################
library(isopat); library(enviPat); require(enviPat)
library(bignum);
library(dplyr)

############################################
# Backend -- don't alter anything here ####
############################################
set.seed(12345)
data(isotopes) # enviPat.
options(bignum.sigfig = 22) 
# Augments list enviPat::isotopes with custom deuterium abundances. Input: list of D levels, any length.
generate_new_isotopes_list <- function(pD_list) {
  pH_floats = rep(NA, length(pD_list)); pD_floats <- rep(NA, length(pD_list))
  for (p in 1:length(pD_list)) {
    pH_floats[p] <- bigfloat(1 - pD_list[p])
    pD_floats[p] <- bigfloat(pD_list[p])
  }
  symbols <- letters[1:length(pD_list)] # a, b, c...
  element <- rep(symbols, each = 2) # a, a, b, b...
  
  isotope <- rep(NA, length(pD_list)*2); mass <- rep(NA, length(pD_list)*2); abundance <- rep(NA, length(pD_list)*2)
  for (p in 1:(length(pD_list))) {
    isotope[2*p-1] <- paste(element[2*p-1],"H",sep=""); mass[2*p-1] <- isotopes[1,3]; abundance[2*p-1] <- pH_floats[p]
    isotope[2*p] <- paste(element[2*p],"D",sep=""); mass[2*p] <- isotopes[2,3]; abundance[2*p] <- pD_floats[p]
  }
  ratioC <- rep(6, length(element)) # Placeholder; ratioC not relevant for custom isotopes.
  custom_isotopes <- data.frame(element, isotope, mass, abundance, ratioC)
  new_isotopes <- rbind(isotopes, custom_isotopes)
  return(new_isotopes)
}
# Rounds mass values in dataframe to integers. 
round_df <- function(x, digits) {
  # https://jeromyanglim.tumblr.com/post/50228877196/round-numbers-in-data-frame-that-contains-non
  numeric_columns <- sapply(x, mode) == 'numeric'
  x[numeric_columns] <-  round(x[numeric_columns], digits)
  x
}
# Generates MS distribution. Input is an enviPat-type isotopes list and the symbolic formula of any (partially) labeled compound.
generate_expected_MS_dist <- function(isotopes_list, symbolic_formula) {
  peaks <- enviPat::isopattern(isotopes_list, symbolic_formula, threshold=0.1, plotit=FALSE, charge=FALSE, emass=0.00054858, algo=1)
  peaks_df <- subset(as.data.frame(peaks[1][[symbolic_formula]], select=c("m/z", "abundance")))
  
  # Rounds mass values and stores results in same dataframe. 
  peaks_df <- data.frame(`m/z`=round_df(peaks_df$`m/z`), abundance=(peaks_df$abundance))
  colnames(peaks_df) <- c("m/z", "abundance")
  
  # Sums across mass values and stores results in new dataframe. 
  agg_peaks_df <- aggregate(peaks_df$abundance, list(peaks_df$`m/z`), FUN=sum)
  colnames(agg_peaks_df) <- c("m/z", "abundance")
  
  # Creates new column for normalized abundance values. 
  agg_peaks_df <- agg_peaks_df %>%
    select(`m/z`, abundance) %>%
    mutate(norm_abundance = (abundance / max(abundance)) * 100)
  agg_peaks_df
}
# Accepts arbitrary length of pD_list and symbolic_formula; passes to above dist function. 
get_expected_dist <- function(pD_list, symbolic_formula) {
  # Creates custom element objects to represent abundances at partially labeled positions.
  new_isotopes <- generate_new_isotopes_list(pD_list)
  
  # Calls isopattern with specified custom elements. Keeps only mass and abundance.
  agg_peaks_df <- generate_expected_MS_dist(new_isotopes, symbolic_formula) 
  agg_peaks_df <- agg_peaks_df %>% replace(is.na(.), 0)
  return(agg_peaks_df)
}
# regio_pattern: list of binary values across SM_D_levels, specifying whether functionalization is to be modeled at those sites. 
get_C_matrix <- function(SM_D_levels, SM_isotopic_formula, sub_formula, regio_pattern, nH_sub=1) {
  new_isotopes <- generate_new_isotopes_list(SM_D_levels)
  
  symbols <- letters[1:length(SM_D_levels)]
  regio_symbols <- c() # Controlling for "selectivity-allowed" positions. 
  for (i in 1:length(regio_pattern)) { if (regio_pattern[i] == 1) { regio_symbols <- append(regio_symbols, symbols[i], after=(length(regio_symbols)))}}
  
  # Creates dataframes from the given SM ("f*")/substituent ("r*") formulas.
  fc <- str_split(gsub("[[:digit:]]"," ", SM_isotopic_formula), " ")[[1]]
  fx <- str_split(gsub("[A-z]", " ", SM_isotopic_formula), " ")[[1]]
  fc <- fc[fc != ""]
  fx <- as.numeric(fx[fx != ""])
  f_df <- data.frame(sym=fc, int=fx)
  
  rc <- str_split(gsub("[[:digit:]]"," ", sub_formula), " ")[[1]]
  rx <- str_split(gsub("[A-z]", " ", sub_formula), " ")[[1]]
  rc <- rc[rc != ""]
  rx <- as.numeric(rx[rx != ""])
  r_df <- data.frame(sym=rc, int=rx)
  
  p_df <- merge(f_df, r_df, by = "sym", all=TRUE, sort=FALSE)
  p_df$int <- ifelse(is.na(p_df$int.x), p_df$int.y, ifelse(is.na(p_df$int.y), p_df$int.x, p_df$int.x + p_df$int.y))
  p_df <- p_df[, c("sym", "int")]
  
  generic_formula <- c()
  for (i in 1:dim(p_df)[1]) { generic_formula <- paste(paste(generic_formula,p_df[i,1],sep=""),p_df[i,2],sep="") }
  
  for (i in 1:length(regio_symbols)) { 
    C_column_formula_inst <- str_remove(generic_formula, paste(regio_symbols[i],1,sep=""))
    C_column_formulas <- append(C_column_formulas, C_column_formula_inst)
  }
  
  #nH_sub default 1, but can be 2 (i.e. White oxidation).
  C_df_list <- list()
  for (i in 1:length(regio_symbols)) {
    C_df_i <- p_df
    C_df_i$int[C_df_i$sym == regio_symbols[i]] <- C_df_i$int[C_df_i$sym == regio_symbols[i]] - nH_sub
    C_df_list[[i]] <- C_df_i
  }
  
  C_column_formulas <- c()
  for (i in 1:length(C_df_list)) { 
    C_column_formula_inst <- c()
    for (j in 1:dim(C_df_list[[i]])[1]) {
      if (C_df_list[[i]][j,2] != 0) {
        C_column_formula_inst <- paste(paste(C_column_formula_inst,C_df_list[[i]][j,1],sep=""),C_df_list[[i]][j,2],sep="")  
      }
    }
    C_column_formulas <- append(C_column_formulas, C_column_formula_inst)
  }
  
  agg_peaks_list <- lapply(C_column_formulas, get_expected_dist, pD_list=SM_D_levels)
  agg_peaks_df <- agg_peaks_list %>% purrr::reduce(left_join, by = "m/z") %>% replace(is.na(.), 0)
  C_matrix <- agg_peaks_df[,seq_len(ncol(agg_peaks_df)) %% 2 == 1]
  return(C_matrix)
}
# pD_list is a list of %D levels (arbitrary length). wR_list is a list of regioselectivities (arbitrary length). Returns normalized P matrix (modeled MS distribution with weighted contributions of regioisotopologues).
get_P_vector <- function(SM_D_levels, SM_isotopic_formula, radical_formula, regio_pattern, regio_levels) {
  w_vector = as.numeric(regio_levels)
  C_matrix_aug <- get_C_matrix(SM_D_levels, SM_isotopic_formula, radical_formula, regio_pattern)
  C_matrix <- as.matrix(C_matrix_aug[,2:dim(C_matrix_aug)[2]])
  P_vector <- C_matrix %*% w_vector
  P_vector_norm <- (P_vector / max(P_vector)) * 100
  return(P_vector_norm)
}
# Implements the IsoPat2 deconvolution algorithm reported by Kroutil in JOC 2007. Returns total deuterium incorporation.
get_total_D <- function(protio_dist, labeled_dist) {
  m <- length(protio_dist); n <- length(labeled_dist)
  # The A matrix here is automatically constructed, with N x N-1 dimensions. 
  A <- array(rep(0, n*(n-1)), dim=c(n,n-1))
  for (i in 1:(n-1)) {
    for (j in i:(n-1)) {
      for (k in 0:(m-1)) {
        if (j+k <= n) {
          A[j+k,j] <- protio_dist[k+1]
        }
      }
    }
  }
  
  # NOTE: Inv via -1 yields undesired Inf values often! Solve is more robust. 
  # Numerical results here are equivalent to those from the Excel macro. 
  est <- ((solve(t(A) %*% A)) %*% t(A)) %*% labeled_dist
  rel <- est / sum(est)
  
  total_D <- 0
  for (i in 1:length(rel)) {
    total_D <- total_D + (i-1)*rel[i]
  }
  return(total_D)
}
# Implements the IsoPat2 deconvolution algorithm reported by Kroutil in JOC 2007. Returns total deuterium incorporation.
get_isotopic_pops <- function(pd, ld, nderiv) {
  m <- length(pd); n <- length(ld)
  # The A matrix here is automatically constructed, with N x N-1 dimensions. 
  A <- array(rep(0, n*(nderiv)), dim=c(n,nderiv))
  for (i in 1:nderiv) {
    for (j in i:nderiv) {
      for (k in 0:(m-1)) {
        if (j+k <= n) {
          A[j+k,j] <- pd[k+1]
        }
      }
    }
  }
  
  # NOTE: Inv via -1 yields undesired Inf values often! Solve is more robust. 
  # Numerical results here are equivalent to those from the Excel macro. 
  est <- ((solve(t(A) %*% A)) %*% t(A)) %*% ld
  rel <- est / sum(est)
  
  return(rel)
}

###########################################################################################
########################-----MODIFICATION SECTION-----#####################################
###########################################################################################
#example below is of nicotinic acid (Pyridine-3-carboxylic acid) where the deuterium labels are as follows:
# C2 = 67.6%
# C4 = 3.0%
# C5 = 63.6%
# C6 = 99.1%

# Set deuterium labels as decimals -- you can enter as many as you need. 
#######################################
SM_D_levels <- c(0.676,0.030,0.636,0.991)
#######################################

# Enter a molecular formula with symbols representing the individual positions. 
# For example, Nicotinic acid unlabeled is C6H5N1O2. 
# All elements must be followed by a number even if there is just one.

#######################################
SM_formula <- "C6H5N1O2"
#######################################

# Enter a molecular formula for the deuterated substrate
# Here we remove however many hydrogens are labeled from the molecular formula
# and replace them with labels as follows: a1, b1, c1, d1, etc.
# Where each letter corresponds to values in SM_D_levels above in alphabetical order from left-right
# The number following the letter represents how many hydrogens/deuteriums this value represents
# For example -CH = a1 ; -CH2 = a2 ; -CH3 = a3
# If you had labeled -N(CH3)2 you would use a6 etc.

########################################
SM_isotopic_formula <- "C6H1a1b1c1d1N1O2" 
########################################


# These generate expected distributions 

######################-------DO NOT MODIFY--------#########################
SM_protio_dist_array <- get_expected_dist(SM_D_levels, SM_formula)
SM_deutero_dist_array <- get_expected_dist(SM_D_levels, SM_isotopic_formula)
######################-------DO NOT MODIFY--------#########################

######################-------DO NOT MODIFY--------#########################
SM_protio_dist <- SM_protio_dist_array[,3]
SM_deutero_dist <- SM_deutero_dist_array[,3]
list(SM_deutero_dist_array$'m/z', SM_deutero_dist_array$norm_abundance)
######################-------DO NOT MODIFY--------#########################

#Once all values are input highlight the entire code and run, 
# Isotopic distribution will be shown in the Console
