# Supplementary material for: Direct (LC-)MS Identification of Regioisomers from C–H Functionalization by Partial Isotopic Labeling
Source: ACS Cent Sci. 2025 Feb 14;11(2):272–8. doi: 10.1021/acscentsci.4c01765 (PMC11868960; doi:10.1021/acscentsci.4c01765)
Supplement: Supplementary file 2 — oc4c01765_si_002.zip [file oc4c01765_si_002.zip › Code and excel/ISOPAT2_modif.xlsm]

## Sheet: ISOPAT2_V23
					© Christian C. Gruber, Wolfgang Kroutil 2007							stylistic edits: David A. Polefrone, Marisa C. Kozlowski @2-24
						For details see: C. C. Gruber, G. Oberdorfer, C. V. Voss, J. M. Kremsner, C. O. Kappe, W. Kroutil*, J. Org. Chem. 72, 5778-5783 (2007).
	Unlabeled compound			Analyte		Expected derivatives:				5	(Must be <21!)				Results				b vector						A Matrix	M+1	100	0	0	0	0	0	0	0	0	0	0	0	0	0	0	0	0	0	0	0
		abundance		abundance											Relative amounts				1.6							M+2	6.85	100	0	0	0	0	0	0	0	0	0	0	0	0	0	0	0	0	0	0
	M+1	100		1.6											unlabeled	0.00726265			27.7904							M+3	0.59	6.85	100	0	0	0	0	0	0	0	0	0	0	0	0	0	0	0	0	0
	M+2	6.85		27.9											1-label	0.126145			91.8874							M+4	0	0.59	6.85	100	0	0	0	0	0	0	0	0	0	0	0	0	0	0	0	0
	M+3	0.59		93.8											2-label	0.417092			93.5406							M+5	0	0	0.59	6.85	100	0	0	0	0	0	0	0	0	0	0	0	0	0	0	0
	M+4	0		100											3-label	0.424596			5.48659							M+6	0	0	0	0.59	6.85	100	0	0	0	0	0	0	0	0	0	0	0	0	0	0
	M+5	0		12.5											4-label	0.0249045										M+7	0	0	0	0	0.59	6.85	100	0	0	0	0	0	0	0	0	0	0	0	0	0
	M+6	0		0											5-label	0										M+8	0	0	0	0	0	0.59	6.85	100	0	0	0	0	0	0	0	0	0	0	0	0
	M+7	0		0											6-label	0										M+9	0	0	0	0	0	0	0.59	6.85	100	0	0	0	0	0	0	0	0	0	0	0
	M+8	0		0											7-label	0										M+10	0	0	0	0	0	0	0	0.59	6.85	100	0	0	0	0	0	0	0	0	0	0
	M+9	0		0											8-label	0										M+11	0	0	0	0	0	0	0	0	0.59	6.85	100	0	0	0	0	0	0	0	0	0
	M+10	0		0											9-label	0										M+12	0	0	0	0	0	0	0	0	0	0.59	6.85	100	0	0	0	0	0	0	0	0
	M+11	0		0											10-label	0										M+13	0	0	0	0	0	0	0	0	0	0	0.59	6.85	100	0	0	0	0	0	0	0
	M+12	0		0											11-label	0										M+14	0	0	0	0	0	0	0	0	0	0	0	0.59	6.85	100	0	0	0	0	0	0
	M+13	0		0											12-label	0										M+15	0	0	0	0	0	0	0	0	0	0	0	0	0.59	6.85	100	0	0	0	0	0
	M+14	0		0																						M+16	0	0	0	0	0	0	0	0	0	0	0	0	0	0.59	6.85	100	0	0	0	0
	M+15	0		0																						M+17	0	0	0	0	0	0	0	0	0	0	0	0	0	0	0.59	6.85	100	0	0	0
	M+16	0		0															total D incorp							M+18	0	0	0	0	0	0	0	0	0	0	0	0	0	0	0	0.59	6.85	100	0	0
	M+17	0		0															2.33373							M+19	0	0	0	0	0	0	0	0	0	0	0	0	0	0	0	0	0.59	6.85	100	0
	M+18	0		0																						M+20	0	0	0	0	0	0	0	0	0	0	0	0	0	0	0	0	0	0.59	6.85	100
	M+19	0		0
	M+20	0		0																					Abs Amount	M+1	0.00726265	0	0	0	0	0	0	0	0	0	0	0	0	0	0	0	0	0	0	0
																										M+2	0.000497492	0.126145	0	0	0	0	0	0	0	0	0	0	0	0	0	0	0	0	0	0
				SUM																						M+3	4.28497e-05	0.00864093	0.417092	0	0	0	0	0	0	0	0	0	0	0	0	0	0	0	0	0
				235.8																						M+4	0	0.000744256	0.0285708	0.424596	0	0	0	0	0	0	0	0	0	0	0	0	0	0	0	0
																										M+5	0	0	0.00246084	0.0290848	0.0249045	0	0	0	0	0	0	0	0	0	0	0	0	0	0	0
																										M+6	0	0	0	0.00250512	0.00170596	0	0	0	0	0	0	0	0	0	0	0	0	0	0	0
																										M+7	0	0	0	0	0.000146937	0	0	0	0	0	0	0	0	0	0	0	0	0	0	0
																										M+8	0	0	0	0	0	0	0	0	0	0	0	0	0	0	0	0	0	0	0	0
																										M+9	0	0	0	0	0	0	0	0	0	0	0	0	0	0	0	0	0	0	0	0
																										M+10	0	0	0	0	0	0	0	0	0	0	0	0	0	0	0	0	0	0	0	0
																										M+11	0	0	0	0	0	0	0	0	0	0	0	0	0	0	0	0	0	0	0	0
																										M+12	0	0	0	0	0	0	0	0	0	0	0	0	0	0	0	0	0	0	0	0
																										M+13	0	0	0	0	0	0	0	0	0	0	0	0	0	0	0	0	0	0	0	0
																										M+14	0	0	0	0	0	0	0	0	0	0	0	0	0	0	0	0	0	0	0	0
																										M+15	0	0	0	0	0	0	0	0	0	0	0	0	0	0	0	0	0	0	0	0
																										M+16	0	0	0	0	0	0	0	0	0	0	0	0	0	0	0	0	0	0	0	0
																										M+17	0	0	0	0	0	0	0	0	0	0	0	0	0	0	0	0	0	0	0	0
																										M+18	0	0	0	0	0	0	0	0	0	0	0	0	0	0	0	0	0	0	0	0
																										M+19	0	0	0	0	0	0	0	0	0	0	0	0	0	0	0	0	0	0	0	0
																										M+20	0	0	0	0	0	0	0	0	0	0	0	0	0	0	0	0	0	0	0	0
																										Sum*100		1.0744
																										Factor		219.471
																									Amounts	M+1	1.59394	0	0	0	0	0	0	0	0	0	0	0	0	0	0	0	0	0	0	0
																										M+2	0.109185	27.6852	0	0	0	0	0	0	0	0	0	0	0	0	0	0	0	0	0	0
																										M+3	0.00940427	1.89644	91.5397	0	0	0	0	0	0	0	0	0	0	0	0	0	0	0	0	0
																										M+4	0	0.163343	6.27047	93.1867	0	0	0	0	0	0	0	0	0	0	0	0	0	0	0	0
																										M+5	0	0	0.540084	6.38329	5.46583	0	0	0	0	0	0	0	0	0	0	0	0	0	0	0
																										M+6	0	0	0	0.549801	0.374409	0	0	0	0	0	0	0	0	0	0	0	0	0	0	0
																										M+7	0	0	0	0	0.0322484	0	0	0	0	0	0	0	0	0	0	0	0	0	0	0
																										M+8	0	0	0	0	0	0	0	0	0	0	0	0	0	0	0	0	0	0	0	0
																										M+9	0	0	0	0	0	0	0	0	0	0	0	0	0	0	0	0	0	0	0	0
																										M+10	0	0	0	0	0	0	0	0	0	0	0	0	0	0	0	0	0	0	0	0
																										M+11	0	0	0	0	0	0	0	0	0	0	0	0	0	0	0	0	0	0	0	0
																										M+12	0	0	0	0	0	0	0	0	0	0	0	0	0	0	0	0	0	0	0	0
																										M+13	0	0	0	0	0	0	0	0	0	0	0	0	0	0	0	0	0	0	0	0
																										M+14	0	0	0	0	0	0	0	0	0	0	0	0	0	0	0	0	0	0	0	0
																										M+15	0	0	0	0	0	0	0	0	0	0	0	0	0	0	0	0	0	0	0	0
																										M+16	0	0	0	0	0	0	0	0	0	0	0	0	0	0	0	0	0	0	0	0
																										M+17	0	0	0	0	0	0	0	0	0	0	0	0	0	0	0	0	0	0	0	0
																										M+18	0	0	0	0	0	0	0	0	0	0	0	0	0	0	0	0	0	0	0	0
																										M+19	0	0	0	0	0	0	0	0	0	0	0	0	0	0	0	0	0	0	0	0
																										M+20	0	0	0	0	0	0	0	0	0	0	0	0	0	0	0	0	0	0	0	0
