# Supplementary material for: Direct (LC-)MS Identification of Regioisomers from C–H Functionalization by Partial Isotopic Labeling
Source: ACS Cent Sci. 2025 Feb 14;11(2):272–8. doi: 10.1021/acscentsci.4c01765 (PMC11868960; doi:10.1021/acscentsci.4c01765)
Supplement: Supplementary file 2 — oc4c01765_si_002.zip [file oc4c01765_si_002.zip › Code and excel/OLS_NNLS_Deconvolution.R]

library(nnls)
library(tidyverse)

peaknames = c("M+1","M+2","M+3","M+4","M+5")
regiosR5 = c("R2", "R4", "R","R6")
regiosRPh = c("R2","R4","R6","RPh")
regios = c("R2","R4","R6")
qruns = c("qR1", "qR2", "qR3")
names_24w = c("A1","A2","A3","A4","A5","A6",
              "B1","B2","B3","B4","B5","B6",
              "C1","C2","C3","C4","C5","C6",
              "D1","D2","D3","D4","D5","D6")
rows_24w = c("A","B","C","D")
cols_24w = c("1","2","3","4","5","6")
names_RPh = c("A4","B4","C4","D4")
plate <- t(array(c(names_24w), dim = c(6,4))) 

# RECOPIED DIRECTLY FROM CS SI_10_1.docx, 040324. 
D_NMR_1 <- c(0.687, 0.051, 0.645, 0.991)
D_NMR_2 <- c(0.445, 0.032, 0.344, 0.990)
D_NMR_3 <- c(0.678, 0.052, 0.638, 0.991)
D_NMR_4 <- c(0.687, 0.049, 0.639, 0.992)
D_NMR_5 <- c(0.444, 0.043, 0.329, 0.989)
D_NMR_6 <- c(0.683, 0.050, 0.629, 0.988)
D_NMR_LIST <- list(D_NMR_1, D_NMR_2, D_NMR_3, D_NMR_4, D_NMR_5, D_NMR_6)

# Convention: CxHx[a1...d1], etc.
SYM_1 <- "C7H3a1b1c1d1N1O2"   # 3-CO2Me-pyridine.
SYM_2 <- "C6a1b1c1d1N2"       # 3-CN-pyridine.
SYM_3 <- "C7H3a1b1c1d1N1O1"   # 3-COMe-pyridine.
SYM_4 <- "C12H5a1b1c1d1N1O1"  # 3-COPh-pyridine.
SYM_5 <- "C6H2a1b1c1d1N2O1"   # 3-CONH2-pyridine.
SYM_6 <- "C12H14a1b1c1d1N2O1" # 3-CONiPr2-pyridine.
SYM_LIST <- c(SYM_1, SYM_2, SYM_3, SYM_4, SYM_5, SYM_6)

DIST_1 <- get_expected_dist(D_NMR_1, SYM_1)
DIST_2 <- get_expected_dist(D_NMR_2, SYM_2)
DIST_3 <- get_expected_dist(D_NMR_3, SYM_3)
DIST_4 <- get_expected_dist(D_NMR_4, SYM_4)
DIST_5 <- get_expected_dist(D_NMR_5, SYM_5)
DIST_6 <- get_expected_dist(D_NMR_6, SYM_6)
DIST_LIST <- list(DIST_1, DIST_2, DIST_3, DIST_4, DIST_5, DIST_6)

RAD_A <- "C7H7"
RAD_B <- "C7H7O1"
RAD_C <- "C6H4F1"
RAD_D <- "C7H4F3"
RAD_LIST <- list(RAD_A, RAD_B, RAD_C, RAD_D)

regio_pattern <- c(1,1,1,1)


names_24w = c("A1","A2","A3","A4","A5","A6",
              "B1","B2","B3","B4","B5","B6",
              "C1","C2","C3","C4","C5","C6",
              "D1","D2","D3","D4","D5","D6")
regios = c("R2","R4","R6")
peaknames = c("M+1","M+2","M+3","M+4","M+5")
#LOOP DATA
HTE4_qAVG_LOOP <- array(numeric(),c(24,5),dimnames=list(names_24w, peaknames[1:5]))
HTE4_qAVG_LOOP["A1",1:5] <- c(8.83, 57.76, 100.00, 54.09, 7.66)
HTE4_qAVG_LOOP["A2",1:5] <- c(21.55, 100.00, 77.21, 20.34, 2.78)
HTE4_qAVG_LOOP["A3",1:5] <- c(8.46, 57.75, 100.00, 57.27, 8.88)
HTE4_qAVG_LOOP["A4",1:5] <- c(7.06, 53.89, 100.00, 57.40, 10.79)
HTE4_qAVG_LOOP["A5",1:5] <- c(27.40, 100.00, 84.96, 23.10, 2.75)
HTE4_qAVG_LOOP["A6",1:5] <- c(9.41, 58.37, 100.00, 47.49, 7.99)
HTE4_qAVG_LOOP["B1",1:5] <- c(9.37, 63.19, 100.00, 51.80, 7.36)
HTE4_qAVG_LOOP["B2",1:5] <- c(21.27, 100.00, 80.56, 22.64, 3.20)
HTE4_qAVG_LOOP["B3",1:5] <- c(6.24, 60.64, 100.00, 56.28, 7.95)
HTE4_qAVG_LOOP["B4",1:5] <- c(6.31, 55.71, 100.00, 55.55, 10.15)
HTE4_qAVG_LOOP["B5",1:5] <- c(27.86, 100.00, 77.11, 21.12, 2.03)
HTE4_qAVG_LOOP["B6",1:5] <- c(8.42, 57.83, 100.00, 46.67, 7.94)
HTE4_qAVG_LOOP["C1",1:5] <- c(11.40, 59.87, 100.00, 48.53, 6.22)
HTE4_qAVG_LOOP["C2",1:5] <- c(20.81, 100.00, 82.60, 23.13, 2.07)
HTE4_qAVG_LOOP["C3",1:5] <- c(11.85, 63.50, 100.00, 43.53, 6.03)
HTE4_qAVG_LOOP["C4",1:5] <- c(6.39, 48.21, 100.00, 64.78, 12.08)
HTE4_qAVG_LOOP["C5",1:5] <- c(36.75, 100.00, 67.70, 16.80, 1.71)
HTE4_qAVG_LOOP["C6",1:5] <- c(14.41, 58.24, 100.00, 48.78, 7.59)
HTE4_qAVG_LOOP["D1",1:5] <- c(7.99, 54.88, 100.00, 51.24, 6.68)
HTE4_qAVG_LOOP["D2",1:5] <- c(17.91, 100.00, 90.41, 27.77, 3.28)
HTE4_qAVG_LOOP["D3",1:5] <- c(7.37, 53.94, 100.00, 54.78, 7.79)
HTE4_qAVG_LOOP["D4",1:5] <- c(3.79, 42.49, 100.00, 77.62, 16.40)
HTE4_qAVG_LOOP["D5",1:5] <- c(27.72, 100.00, 89.75, 25.15, 2.91)
HTE4_qAVG_LOOP["D6",1:5] <- c(6.30, 51.74, 100.00, 52.51, 8.81)

#NMR ISOTOPE DISTRIBUTIONS FOR R2, R4, R6


# Defining Terms # 
peaknames = c("M+1","M+2","M+3","M+4","M+5")
regios = c("R2","R4","R6")
names_24w = c("A1","A2","A3","A4","A5","A6",
              "B1","B2","B3","B4","B5","B6",
              "C1","C2","C3","C4","C5","C6",
              "D1","D2","D3","D4","D5","D6")

C_NMR_ARR_noPh <- array(numeric(),c(5,3,24), dimnames=list(peaknames, regios, names_24w))

C_NMR_ARR_noPh[,1,1] <- c(0.4478, 50.118, 100.00, 19.938, 2.0508)
C_NMR_ARR_noPh[,2,1] <- c(0.1961, 22.384, 90.695, 100, 14.733)
C_NMR_ARR_noPh[,3,1] <- c(20.625, 86.974, 100, 19.164, 1.8829)

C_NMR_ARR_noPh[,1,2] <- c(1, 100, 70.065, 10.897, 0.7174)
C_NMR_ARR_noPh[,2,2] <- c(0.6827, 68.592, 100, 42.364, 5.0214)
C_NMR_ARR_noPh[,3,2] <- c(66.35, 100, 44.803, 6.2604, 0.3842)

C_NMR_ARR_noPh[,1,3] <- c(0.4599, 51.449, 100, 19.902, 1.8747)
C_NMR_ARR_noPh[,2,3] <- c(0.2099, 23.925, 93.681, 100, 14.451)
C_NMR_ARR_noPh[,3,3] <- c(22.017, 89.704, 100, 18.955, 1.7163)

C_NMR_ARR_noPh[,1,4] <- c(0.3965, 49.874, 100, 24.414, 2.8415)
C_NMR_ARR_noPh[,2,4] <- c(0.1701, 21.768, 88.63, 100, 19.021)
C_NMR_ARR_noPh[,3,4] <- c(20.205, 85.305, 100, 23.113, 2.5627)

C_NMR_ARR_noPh[,1,5] <- c(1.1045, 100, 67.942, 11.229, 0.8519)
C_NMR_ARR_noPh[,2,5] <- c(0.7706, 70.381, 100, 41.322, 5.194)
C_NMR_ARR_noPh[,3,5] <- c(67.442, 100, 44.419, 6.6133, 0.4078)

C_NMR_ARR_noPh[,1,6] <- c(0.6173, 51.999, 100, 24.752, 2.9622)
C_NMR_ARR_noPh[,2,6] <- c(0.2693, 23.207, 91.268, 100, 19.235)
C_NMR_ARR_noPh[,3,6] <- c(21.209, 87.285, 100, 23.362, 2.6633)

C_NMR_ARR_noPh[,1,7] <- c(0.44777, 50.118011, 100, 20.141292, 2.234839)
C_NMR_ARR_noPh[,2,7] <- c(0.1980769, 22.6051129, 91.355576, 100, 13.805269)
C_NMR_ARR_noPh[,3,7] <- c(20.61617, 86.93736, 100, 19.41956, 2.05107)

C_NMR_ARR_noPh[,1,8] <- c(1.0033613, 100, 70.0652791, 11.1007536, 0.8244415)
C_NMR_ARR_noPh[,2,8] <- c(0.6827365, 68.5923444, 100, 42.5026702, 5.2056032)
C_NMR_ARR_noPh[,3,8] <- c(66.349914, 100, 44.939555, 6.441248, 0.384216)

C_NMR_ARR_noPh[,1,9] <- c(0.4598859, 51.4490596, 100, 20.0056522, 2.0581159)
C_NMR_ARR_noPh[,2,9] <- c(0.2097087, 23.9024173, 93.5921802, 100, 14.7048018)
C_NMR_ARR_noPh[,3,9] <- c(21.997286, 89.623398, 100, 19.192497, 1.882485)

C_NMR_ARR_noPh[,1,10] <- c(0.3965453, 49.8735382, 100, 24.5152246, 3.020373)
C_NMR_ARR_noPh[,2,10] <- c(0.1699593, 21.7488376, 88.5527798, 100, 19.2531476)
C_NMR_ARR_noPh[,3,10] <- c(20.1881026, 85.2340647, 100, 23.3317631, 2.7217859)

C_NMR_ARR_noPh[,1,11] <- c(1.1044841, 100, 67.9423522, 11.433062, 0.9519833)
C_NMR_ARR_noPh[,2,11] <- c(0.7705529, 70.3812002, 100, 41.3215647, 5.193992)
C_NMR_ARR_noPh[,3,11] <- c(67.4421444, 100, 44.5573279, 6.7918901, 0.5163044)

C_NMR_ARR_noPh[,1,12] <- c(0.6173183, 51.9993471, 100, 24.856437, 3.139281)
C_NMR_ARR_noPh[,2,12] <- c(0.26902479, 23.18545081, 91.18533884, 100, 19.46997999)
C_NMR_ARR_noPh[,3,12] <- c(21.190653, 87.2086263, 100, 23.5834169, 2.8200129)

C_NMR_ARR_noPh[,1,13] <- c(0.4502105, 50.3911626, 100, 18.864301, 1.8726022)
C_NMR_ARR_noPh[,2,13] <- c(0.1980769, 22.6051129, 91.355576, 100, 13.7052329)
C_NMR_ARR_noPh[,3,13] <- c(20.820258, 87.572811, 100, 18.176191, 1.726225)

C_NMR_ARR_noPh[,1,14] <- c(1.0034702, 100, 68.9984106, 10.0573311, 0.6257217)
C_NMR_ARR_noPh[,2,14] <- c(0.6878053, 69.0941603, 100, 41.5360516, 4.6222571)
C_NMR_ARR_noPh[,3,14] <- c(66.8294975, 100, 43.9821003, 5.845662, 0.3375023)

C_NMR_ARR_noPh[,1,15] <- c(0.4624593, 51.7369545, 100, 18.8314128, 1.69548)
C_NMR_ARR_noPh[,2,15] <- c(0.2120508, 24.169361, 94.3848853, 100, 13.4247041)
C_NMR_ARR_noPh[,3,15] <- c(22.232321, 90.340541, 100, 17.971308, 1.558643)

C_NMR_ARR_noPh[,1,16] <- c(0.39869596, 50.14402445, 100, 23.43825832, 2.62388991)
C_NMR_ARR_noPh[,2,16] <- c(0.1717488, 21.9778279, 89.2547982, 100, 18.1036095)
C_NMR_ARR_noPh[,3,16] <- c(20.3925336, 85.8766113, 100, 22.2281369, 2.3755582)

C_NMR_ARR_noPh[,1,17] <- c(1.1046161, 100, 66.7735022, 10.4139503, 0.7600069)
C_NMR_ARR_noPh[,2,17] <- c(0.7769838, 70.9601884, 100, 40.3792126, 4.6300837)
C_NMR_ARR_noPh[,3,17] <- c(67.9855163, 100, 43.6305658, 6.2130477, 0.3607553)

C_NMR_ARR_noPh[,1,18] <- c(0.6209108, 52.2952378, 100, 23.8970102, 2.9188609)
C_NMR_ARR_noPh[,2,18] <- c(0.27198056, 23.44018933, 91.93366933, 100, 18.58941533)
C_NMR_ARR_noPh[,3,18] <- c(21.41369769, 87.89494635, 100, 22.73810288, 2.63427809)

C_NMR_ARR_noPh[,1,19] <- c(0.44777, 50.11801, 100, 19.83457, 2.05075)
C_NMR_ARR_noPh[,2,19] <- c(0.1961389, 22.3839423, 90.6953323, 100, 14.6344258)
C_NMR_ARR_noPh[,3,19] <- c(20.624906, 86.974209, 100, 19.069165, 1.882916)

C_NMR_ARR_noPh[,1,20] <- c(1.0033613, 100, 70.0652791, 10.8966254, 0.7173987)
C_NMR_ARR_noPh[,2,20] <- c(0.6827365, 68.5923444, 100, 42.3637713, 5.0213966)
C_NMR_ARR_noPh[,3,20] <- c(66.349914, 100, 44.803207, 6.260424, 0.384216)

C_NMR_ARR_noPh[,1,21] <- c(0.4598859, 51.4490596, 100, 19.7989446, 1.874714)
C_NMR_ARR_noPh[,2,21] <- c(0.2099079, 23.9251234, 93.6810881, 100, 14.3526892)
C_NMR_ARR_noPh[,3,21] <- c(22.017191, 89.704499, 100, 18.861142, 1.716286)

C_NMR_ARR_noPh[,1,22] <- c(0.3965453, 49.8735382, 100, 24.3841457, 2.8415107)
C_NMR_ARR_noPh[,2,22] <- c(0.1701066, 21.7676922, 88.6295487, 100, 18.9929685)
C_NMR_ARR_noPh[,3,22] <- c(20.2048671, 85.3048445, 100, 23.0859286, 2.5627319)

C_NMR_ARR_noPh[,1,23] <- c(1.1044841, 100, 67.8395616, 11.2289946, 0.8519265)
C_NMR_ARR_noPh[,2,23] <- c(0.7711059, 70.4317087, 100, 41.2087473, 5.0140916)
C_NMR_ARR_noPh[,3,23] <- c(67.489259, 100, 44.4497654, 6.6178809, 0.4080584)

C_NMR_ARR_noPh[,1,24] <- c(0.6174266, 52.0084677, 100, 24.8310592, 3.1398316)
C_NMR_ARR_noPh[,2,24] <- c(0.2693134, 23.2103247, 91.28316458, 100, 19.46292047)
C_NMR_ARR_noPh[,3,24] <- c(21.2124014, 87.2981306, 100, 23.5808851, 2.8229071)


C_NMR_ARR_unnormalized <- array(numeric(), c(5, 3, 24), dimnames = list(peaknames, regios, names_24w))

# Loop through each slice of C_NMR_ARR_noPh
for (k in 1:24) {
  # Unnormalize each slice
  C_NMR_ARR_unnormalized[, , k] <- t(t(C_NMR_ARR_noPh[, , k]) / colSums(C_NMR_ARR_noPh[, , k])) * 100
}


###### OLS REGRESSION C_NMR ##########

# Loop over each response vector

results <- lapply(names_24w, function(name) {
  # Extract response vector
  response <- HTE4_qAVG_LOOP[name, ]
  
  # Extract predictors for this response vector
  predictors <- C_NMR_ARR_unnormalized[, 1:3, name]  # Select only columns R2, R4, R6
  
  # Fit OLS model
  model <- lm(response ~ predictors)
  
  # Get summary of the model
  summary_output <- summary(model)
  
  # Extract coefficients, R-squared, and p-values
  coefficients <- summary_output$coefficients
  r_squared <- summary_output$r.squared
  p_values <- summary_output$coefficients[, 4]  # Pr(>|t|) is in the 4th column
  
  # Return the results as a list
  # Create a list with predictor values, t-values, and R-squared
  result <- list(name = name,
                 R2_coef = coefficients[2, 1],
                 R2_p_value = p_values[2],
                 R4_coef = coefficients[3, 1],
                 R4_p_value = p_values[3],
                 R6_coef = coefficients[4, 1],
                 R6_p_value = p_values[4],
                 r_squared = r_squared)
  
  # Return the result
  return(result)
})

# Convert the list of results to a dataframe
results_CNMR <- bind_rows(results)

# Print the dataframe
R2_values <- results_CNMR$R2_coef
R4_values <- results_CNMR$R4_coef
R6_values <- results_CNMR$R6_coef
# Create a matrix with these values
data_array <- matrix(c(R2_values, R4_values, R6_values), nrow = 24, byrow = FALSE, dimnames= list(NULL, c("R2","R4","R6")))
###############

###############
#GET NORMALIZED DATA ARRAY C_NMR###
norm_data_array_CNMR <- array(numeric(),c(24,3),dimnames=list(names_24w,regios))
for (i in 1:24) {
  # Unnormalize each slice
  norm_data_array_CNMR[i,] <- round((data_array[i,] / sum(data_array[i,])),3)*100
}


##############

## GET ARRAY OF P VALUES
R2_p_values <- results_CNMR$R2_p_value
R4_p_values <- results_CNMR$R4_p_value
R6_p_values <- results_CNMR$R6_p_value
# Create a matrix with these values
pvalue_array_NMR <- round(matrix(c(R2_p_values, R4_p_values, R6_p_values), nrow = 24, byrow = FALSE,dimnames= list(NULL, c("R2","R4","R6"))),3)


#################
#NNLS SECTION####
#NNLS SECTION####
#NNLS SECTION####
#NNLS SECTION####
#NNLS SECTION####
#NNLS SECTION####
#NNLS SECTION####
#################


#### PERFORMS NNLS AND ROUNDS DATA TO 3 decimal places ######
wNNLS_C_NMR_ARR <- array(numeric(),c(24,3),dimnames=list(names_24w,regios))
for (i in 1:24) {
  wNNLS <- nnls(C_NMR_ARR_unnormalized[,,i], HTE4_qAVG_LOOP[i,])$x
  wNNLS_C_NMR_ARR[i,] <- round((wNNLS / sum(wNNLS[wNNLS > 0])),3) * 100
}

### PERFORM THE NNLS AND PULL OUT RESIDUAL SUM OF SQUARES ###
wNNLS_C_NMR_ARR_sumsquares <- array(numeric(),c(24,1),dimnames=list(names_24w,"sum of squares"))
for (i in 1:24) {
  wNNLS_C_NMR_ARR_sumsquares[i,] <- nnls(C_NMR_ARR_unnormalized[,,i], HTE4_qAVG_LOOP[i,])$deviance
}

#### ROUNDS SUM OF SQUARES TO 3 DECIMAL PLACES ######
round_C_NMR_sumsquares <- array(numeric(),c(24,1),dimnames=list(names_24w,"sum of squares"))
for (i in 1:24){
  round_C_NMR_sumsquares[i,] <- round(wNNLS_C_NMR_ARR_sumsquares[i,],3)
}


###LC DATA######################
###LC DATA######################
###LC DATA######################
###LC DATA######################
###LC DATA######################
###LC DATA######################
###LC DATA######################
###LC DATA######################
###LC DATA######################

C_LC_ARR <- array(numeric(),c(5,3,24),dimnames=list(peaknames, regiosnoPh, names_24w))
C_LC_ARR[,1,1] <- c(0.32, 61.31, 100.00, 19.82, 1.91)
C_LC_ARR[,2,1] <- c(0.80, 27.54, 93.10, 100.00, 14.89)
C_LC_ARR[,3,1] <- c(28.10, 86.18, 100.00, 20.01, 1.88)
C_LC_ARR[,,7] <- C_LC_ARR[,,1]; C_LC_ARR[,,13] <- C_LC_ARR[,,1]; C_LC_ARR[,,19] <- C_LC_ARR[,,1]

C_LC_ARR[,1,2] <- c(0.64, 100.00, 69.59, 11.45, 0.82)
C_LC_ARR[,2,2] <- c(0.29, 74.86, 100.00, 42.40, 5.16)
C_LC_ARR[,3,2] <- c(64.68, 100.00, 43.66, 6.81, 0.75)
C_LC_ARR[,,14] <- C_LC_ARR[,,2]; C_LC_ARR[,,20] <- C_LC_ARR[,,2]

C_LC_ARR[,1,4] <- c(0.26, 51.64, 100.00, 35.10, 5.64)
C_LC_ARR[,2,4] <- c(0.14, 23.16, 87.92, 100.00, 19.32)
C_LC_ARR[,3,4] <- c(22.43, 83.53, 100.00, 23.98, 3.05)
C_LC_ARR[,,10] <- C_LC_ARR[,,4]; C_LC_ARR[,,16] <- C_LC_ARR[,,4]; C_LC_ARR[,,22] <- C_LC_ARR[,,4]

C_LC_ARR[,1,5] <- c(0.30, 100.00, 64.88, 8.46, 0.18)
C_LC_ARR[,2,5] <- c(0.32, 73.38, 100.00, 40.17, 3.31)
C_LC_ARR[,3,5] <- c(68.91, 100.00, 43.17, 4.54, 0.18)

C_LC_ARR[,1,6] <- c(0.31, 51.84, 100.00, 25.94, 3.09)
C_LC_ARR[,2,6] <- c(0.09, 22.88, 85.67, 100.00, 19.44)
C_LC_ARR[,3,6] <- c(23.02, 85.27, 100.00, 25.01, 3.14)

C_LC_ARR[,1,8] <- c(0.58, 100,67.71,11.18,0.56)
C_LC_ARR[,2,8] <- c(0.2,76.46,100,40.71,4.16)
C_LC_ARR[,3,8] <- c(68.74,100,44.36,5.47,0.3)


C_LC_ARR[,1,11] <- c(0.16,100,64.60,7.54,0.38)
C_LC_ARR[,2,11] <- c(0.4,70.66,100,42.27,2.99)
C_LC_ARR[,3,11] <- c(70.63,100,43.61,5.08,0.14)

C_LC_ARR[,1,12] <- c(0.16,53.45,100,25.09,3.08)
C_LC_ARR[,2,12] <- c(0.07,22.73,87.45,100,19.6)
C_LC_ARR[,3,12] <- c(21.2,82.49,100,23.83,2.85)

C_LC_ARR[,1,15] <- c(0.19, 58.11, 100.00, 24.15, 2.06)
C_LC_ARR[,2,15] <- c(0.12, 22.92, 90.74, 100.00, 13.60)
C_LC_ARR[,3,15] <- c(28.91, 88.25, 100.00, 19.51, 1.77)
C_LC_ARR[,,3] <- C_LC_ARR[,,15]; C_LC_ARR[,,21] <- C_LC_ARR[,,15]; C_LC_ARR[,,9] <- C_LC_ARR[,,15]

C_LC_ARR[,1,17] <- c(0.37,100,63.89,4.37,0.25)
C_LC_ARR[,2,17] <- c(0.18,70.72,100,38.3,1.4)
C_LC_ARR[,3,17] <- c(64.15,100,40.67,4.31,0.68)


C_LC_ARR[,1,18] <- c(0.17,51.43,100,24.04,2.28)
C_LC_ARR[,2,18] <- c(0.08,23.6,88.7,100,17.89)
C_LC_ARR[,3,18] <- c(22.40,85.70,100,23.3,2.38)

C_LC_ARR[,1,23] <- c(0.23,100,64.91,5.77,0.3)
C_LC_ARR[,2,23] <- c(0.35,74.19,100,39.41,2.32)
C_LC_ARR[,3,23] <- c(67.82,100,42.13,4.2,0.31)

C_LC_ARR[,1,24] <- c(0.17,50.56,100,23.89,1.85)
C_LC_ARR[,2,24] <- c(0.05,22.91,88.35,100,16.02)
C_LC_ARR[,3,24] <- c(22.04,84.57,100,23.84,2.25)


######## OLS LC###################

C_LC_ARR_unnormalized <- array(numeric(), c(5, 3, 24), dimnames = list(peaknames, regios, names_24w))

# Loop through each slice of C_NMR_ARR_noPh
for (k in 1:24) {
  # Unnormalize each slice
  C_LC_ARR_unnormalized[, , k] <- t(t(C_LC_ARR[, , k]) / colSums(C_LC_ARR[, , k])) * 100
}
# Loop over each response vector
###### OLS REGRESSION C_NMR ##########
results_LC <- lapply(names_24w, function(name) {
  # Extract response vector
  response <- HTE4_qAVG_LOOP[name, ]
  
  # Extract predictors for this response vector
  predictors <- C_LC_ARR_unnormalized[, 1:3, name]  # Select only columns R2, R4, R6
  
  # Fit OLS model
  model <- lm(response ~ predictors)
  
  # Get summary of the model
  summary_output <- summary(model)
  
  # Extract coefficients, R-squared, and p-values
  coefficients <- summary_output$coefficients
  r_squared <- summary_output$r.squared
  p_values <- summary_output$coefficients[, 4]  # Pr(>|t|) is in the 4th column
  
  # Return the results as a list
  # Create a list with predictor values, t-values, and R-squared
  result <- list(name = name,
                 R2_coef = coefficients[2, 1],
                 R2_p_value = p_values[2],
                 R4_coef = coefficients[3, 1],
                 R4_p_value = p_values[3],
                 R6_coef = coefficients[4, 1],
                 R6_p_value = p_values[4],
                 r_squared = r_squared)
  
  # Return the result
  return(result)
})

# Convert the list of results to a dataframe
results_CLC <- bind_rows(results_LC)

# Print the dataframe
R2_values <- results_CLC$R2_coef
R4_values <- results_CLC$R4_coef
R6_values <- results_CLC$R6_coef
# Create a matrix with these values
data_array_LC <- matrix(c(R2_values, R4_values, R6_values), nrow = 24, byrow = FALSE, dimnames= list(NULL, c("R2","R4","R6")))
###############

###############
#GET NORMALIZED DATA ARRAY C_NMR###
norm_data_array_CLC <- array(numeric(),c(24,3),dimnames=list(names_24w,regios))
for (i in 1:24) {
  # Unnormalize each slice
  norm_data_array_CLC[i,] <- round((data_array_LC[i,] / sum(data_array_LC[i,])),3)*100
}
##############

## GET ARRAY OF P VALUES
R2_p_values <- results_CLC$R2_p_value
R4_p_values <- results_CLC$R4_p_value
R6_p_values <- results_CLC$R6_p_value
# Create a matrix with these values
pvalue_array_CLC <- round(matrix(c(R2_p_values, R4_p_values, R6_p_values), nrow = 24, byrow = FALSE,dimnames= list(NULL, c("R2","R4","R6"))),3)

##### NNLS
wNNLS_C_LC_ARR <- array(numeric(),c(24,3),dimnames=list(names_24w,regios))
for (i in 1:24) {
  wNNLS <- nnls(C_LC_ARR_unnormalized[,,i], HTE4_qAVG_LOOP[i,])$x
  wNNLS_C_LC_ARR[i,] <- round((wNNLS / sum(wNNLS[wNNLS > 0])),3) * 100
}


wNNLS_C_LC_ARR_sumsquares <- array(numeric(),c(24,1),dimnames=list(names_24w,"sum of squares"))
for (i in 1:24) {
  # Perform non-negative least squares regression
  wNNLS_C_LC_ARR_sumsquares[i,] <- nnls(C_LC_ARR_unnormalized[,,i], HTE4_qAVG_LOOP[i,])$deviance
}

round_C_LC_sumsquares <- array(numeric(),c(24,1),dimnames=list(names_24w,"sum of squares"))
for (i in 1:24){
  round_C_LC_sumsquares[i,] <- round(wNNLS_C_LC_ARR_sumsquares[i,],3)
}


#################
#NNLS SECTION_RPh####
#NNLS SECTION_RPh####
#NNLS SECTION_RPh####
#NNLS SECTION_RPh####
#NNLS SECTION_RPh####
#NNLS SECTION_RPh####
#NNLS SECTION_RPh####
#NNLS SECTION_RPh####
#################

HTE4_qAVG_LOOP_X4 <- array(numeric(),c(4,5),dimnames=list(names_RPh, peaknames[1:5]))
HTE4_qAVG_LOOP_X4["A4",1:5] <- c(7.06, 53.89, 100.00, 57.40, 10.79)
HTE4_qAVG_LOOP_X4["B4",1:5] <- c(6.31, 55.71, 100.00, 55.55, 10.15)
HTE4_qAVG_LOOP_X4["C4",1:5] <- c(6.39, 48.21, 100.00, 64.78, 12.08)
HTE4_qAVG_LOOP_X4["D4",1:5] <- c(3.79, 42.49, 100.00, 77.62, 16.40)


#NMR VALUES FOR A4-D4
C_NMR_ARR_Ph <- array(numeric(),c(5,4,4), dimnames=list(peaknames, regiosRPh, names_RPh))
C_NMR_ARR_Ph[,1,1] <- c(0.3965453, 49.8735382, 100, 24.4141772, 2.8415107)
C_NMR_ARR_Ph[,2,1] <- c(0.1701066, 21.7676922, 88.6295487, 100, 19.0212445)
C_NMR_ARR_Ph[,3,1] <- c(20.2048671, 85.3048445, 100, 23.1130137, 2.5627319)
C_NMR_ARR_Ph[,4,1] <- c(0.1627308, 20.8238393, 85.8262451, 100, 23.073968)

C_NMR_ARR_Ph[,1,2] <- c(0.3965453, 49.8735382, 100, 24.5152246, 3.020373)
C_NMR_ARR_Ph[,2,2] <- c(0.1699593, 21.7488376, 88.5527798, 100, 19.2531476)
C_NMR_ARR_Ph[,3,2] <- c(20.1881026, 85.2340647, 100, 23.3317631, 2.7217859)
C_NMR_ARR_Ph[,4,2] <- c(0.1625959, 20.8065836, 85.7551251, 100, 23.2924657)

C_NMR_ARR_Ph[,1,3] <- c(0.39869596, 50.14402445, 100, 23.43825832, 2.62388991)
C_NMR_ARR_Ph[,2,3] <- c(0.1717488, 21.9778279, 89.2547982, 100, 18.1036095)
C_NMR_ARR_Ph[,3,3] <- c(20.3925336, 85.8766113, 100, 22.2281369, 2.3755582)
C_NMR_ARR_Ph[,4,3] <- c(0.1642516, 21.01845181, 86.40806202, 100, 22.1186135)

C_NMR_ARR_Ph[,1,4] <- c(0.3965453, 49.8735382, 100, 24.3841457, 2.8415107)
C_NMR_ARR_Ph[,2,4] <- c(0.1701066, 21.7676922, 88.6295487, 100, 18.9929685)
C_NMR_ARR_Ph[,3,4] <- c(20.2048671, 85.3048445, 100, 23.0859286, 2.5627319)
C_NMR_ARR_Ph[,4,4] <- c(0.1627308, 20.8238393, 85.8262451, 100, 22.9747848)

#LC VALUES A4-D4
C_LC_ARR_Ph <- array(numeric(),c(5,4,4), dimnames=list(peaknames, regiosRPh, names_RPh))
C_LC_ARR_Ph[,1,1] <- c(0.26,	51.64,	100.00,	35.10,	5.64)
C_LC_ARR_Ph[,2,1] <- c(0.14,	23.16,	87.92,	100.00,	19.32)
C_LC_ARR_Ph[,3,1] <- c(22.43,	83.53,	100.00,	23.98,	3.05)
C_LC_ARR_Ph[,4,1] <- c(0.60,	20.84,	89.99,	100.00,	23.33)

C_LC_ARR_Ph[,1,2] <- c(0.19,	55.25,	100.00,	37.52,	6.81)
C_LC_ARR_Ph[,2,2] <- c(0.05,	22.71,	87.65,	100.00,	19.73)
C_LC_ARR_Ph[,3,2] <- c(22.08,	85.23,	100.00,	24.06,	3.40)
C_LC_ARR_Ph[,4,2] <- c(0.21,	18.69,	93.94,	100.00,	26.05)

C_LC_ARR_Ph[,1,3] <- c(0.31,	52.18,	100.00,	23.78,	1.72)
C_LC_ARR_Ph[,2,3] <- c(0.29,	23.10,	87.12,	100.00,	19.10)
C_LC_ARR_Ph[,3,3] <- c(23.50,	84.48,	100.00,	23.38,	2.57)
C_LC_ARR_Ph[,4,3] <- c(2.12,	22.05,	86.59,	100.00,	19.59)

C_LC_ARR_Ph[,1,4] <- c(0.11,	50.24,	100.00,	24.46,	1.86)
C_LC_ARR_Ph[,2,4] <- c(0.13,	23.47, 91.47,	100.00,	18.61)
C_LC_ARR_Ph[,3,4] <- c(22.42,	84.60,	100.00,	23.45,	1.81)
C_LC_ARR_Ph[,4,4] <- c(0.19,	22.475,	88.335,	100,	21.35)


#########NNLS NMR#######
C_NMR_ARR_Ph_unnormalized <- array(numeric(), c(5, 4, 4), dimnames = list(peaknames, regiosRPh, names_RPh))

# Loop through each slice of C_NMR_ARR_noPh
for (k in 1:4) {
  # Unnormalize each slice
  C_NMR_ARR_Ph_unnormalized[, , k] <- t(t(C_NMR_ARR_Ph[, , k]) / colSums(C_NMR_ARR_Ph[, , k])) * 100
}

wNNLS_C_NMR_ARR_Ph <- array(numeric(),c(4,4),dimnames=list(names_RPh,regiosRPh))
for (i in 1:4) {
  wNNLS <- nnls(C_NMR_ARR_Ph_unnormalized[,,i], HTE4_qAVG_LOOP_X4[i,])$x
  wNNLS_C_NMR_ARR_Ph[i,] <- round((wNNLS / sum(wNNLS[wNNLS > 0])),3) * 100
}

wNNLS_C_NMR_ARR_Ph_sumofsquares <- array(numeric(),c(4,1),dimnames=list(names_RPh,"sum of squares"))
for (i in 1:4) {
  wNNLS_C_NMR_ARR_Ph_sumofsquares[i,] <- nnls(C_NMR_ARR_Ph_unnormalized[,,i], HTE4_qAVG_LOOP_X4[i,])$deviance
}


round_C_NMR_ARR_Ph_sumsquares <- array(numeric(),c(4,1),dimnames=list(names_RPh,"sum of squares"))
for (i in 1:4){
  round_C_NMR_ARR_Ph_sumsquares[i,] <- round(wNNLS_C_NMR_ARR_Ph_sumofsquares[i,],3)
}


###### OLS NMR ######

C_NMR_Ph_ARR_unnormalized <- array(numeric(), c(5, 4, 4), dimnames = list(peaknames, regiosRPh, names_RPh))

# Loop through each slice of C_NMR_ARR_noPh
for (k in 1:4) {
  # Unnormalize each slice
  C_NMR_Ph_ARR_unnormalized[, , k] <- t(t(C_NMR_ARR_Ph[, , k]) / colSums(C_NMR_ARR_Ph[, , k])) * 100
}
# Loop over each response vector
###### OLS REGRESSION C_NMR ##########
results_NMR_RPh <- lapply(names_RPh, function(name) {
  # Extract response vector
  response <- HTE4_qAVG_LOOP_X4[name, ]
  
  # Extract predictors for this response vector
  predictors <- C_NMR_Ph_ARR_unnormalized[, 1:4, name]  # Select only columns R2, R4, R6
  
  # Fit OLS model
  model <- lm(response ~ predictors)
  
  # Get summary of the model
  summary_output <- summary(model)
  
  # Extract coefficients, R-squared, and p-values
  coefficients <- summary_output$coefficients
  r_squared <- summary_output$r.squared
  p_values <- summary_output$coefficients[, 4]  # Pr(>|t|) is in the 4th column
  
  # Return the results as a list
  # Create a list with predictor values, t-values, and R-squared
  result <- list(name = name,
                 R2_NMR_Ph_coef = coefficients[2, 1],
                 R2_NMR_Ph_p_value = p_values[2],
                 R4_NMR_Ph_coef = coefficients[3, 1],
                 R4_NMR_Ph_p_value = p_values[3],
                 R6_NMR_Ph_coef = coefficients[4, 1],
                 R6_NMR_Ph_p_value = p_values[4],
                 RPh_NMR_Ph_coef = coefficients[5, 1],
                 RPh_NMR_Ph_p_value = p_values[5],
                 r_squared = r_squared)
  
  # Return the result
  return(result)
})

# Convert the list of results to a dataframe
results_NMR_RPh <- bind_rows(results_NMR_RPh)

# Print the dataframe
R2_Ph_values <- results_NMR_RPh$R2_NMR_Ph_coef
R4_Ph_values <- results_NMR_RPh$R4_NMR_Ph_coef
R6_Ph_values <- results_NMR_RPh$R6_NMR_Ph_coef
RPh_Ph_values <- results_NMR_RPh$RPh_NMR_Ph_coef
# Create a matrix with these values
data_array_NMR_Ph <- matrix(c(R2_Ph_values, R4_Ph_values, R6_Ph_values,RPh_Ph_values), nrow = 4, byrow = FALSE, dimnames= list(NULL, c("R2","R4","R6","RPh")))
###############

###############
#GET NORMALIZED DATA ARRAY C_NMR###
norm_data_array_CNMR_Ph <- array(numeric(),c(4,4),dimnames=list(names_RPh,regiosRPh))
for (i in 1:4) {
  # Unnormalize each slice
  norm_data_array_CNMR_Ph[i,] <- round((data_array_NMR_Ph[i,] / sum(data_array_NMR_Ph[i,])),3)*100
}
##############

## GET ARRAY OF P VALUES
R2_p_values <- results_CLC$R2_p_value
R4_p_values <- results_CLC$R4_p_value
R6_p_values <- results_CLC$R6_p_value
# Create a matrix with these values
pvalue_array_CLC <- round(matrix(c(R2_p_values, R4_p_values, R6_p_values), nrow = 24, byrow = FALSE,dimnames= list(NULL, c("R2","R4","R6"))),3)

###### LC########


C_LC_ARR_Ph_unnormalized <- array(numeric(), c(5, 4, 4), dimnames = list(peaknames, regiosRPh, names_RPh))

# Loop through each slice of C_NMR_ARR_noPh
for (k in 1:4) {
  # Unnormalize each slice
  C_LC_ARR_Ph_unnormalized[, , k] <- t(t(C_NMR_ARR_Ph[, , k]) / colSums(C_NMR_ARR_Ph[, , k])) * 100
}

wNNLS_C_LC_ARR_Ph <- array(numeric(),c(4,4),dimnames=list(names_RPh,regiosRPh))
for (i in 1:4) {
  wNNLS <- nnls(C_LC_ARR_Ph_unnormalized[,,i], HTE4_qAVG_LOOP_X4[i,])$x
  wNNLS_C_LC_ARR_Ph[i,] <- round((wNNLS / sum(wNNLS[wNNLS > 0])),3) * 100
}

wNNLS_C_LC_ARR_Ph_sumofsquares <- array(numeric(),c(4,1),dimnames=list(names_RPh,"sum of squares"))
for (i in 1:4) {
  wNNLS_C_LC_ARR_Ph_sumofsquares[i,] <- nnls(C_NMR_ARR_Ph_unnormalized[,,i], HTE4_qAVG_LOOP_X4[i,])$deviance
}


round_C_LC_sumsquares <- array(numeric(),c(4,1),dimnames=list(names_RPh,"sum of squares"))
for (i in 1:4){
  round_C_LC_sumsquares[i,] <- round(wNNLS_C_LC_ARR_sumsquares[i,],3)
}


peaknames_2 = c("M+1","M+2","M+3","M+4","M+5", "M+6")
eto_isom = c("8a","8b")
#### ETODOLAC ######
Pred_eto <- array(numeric(),c(6,2,1), dimnames=list(peaknames_2, eto_isom, "t1"))
Pred_eto[,1,] <- c(4.828017,  78.104777, 100.000000,  93.880956,  94.712485,  17.593050)
Pred_eto[,2,] <- c(6.511973,  98.694411,  34.642386, 100.000000,  27.906063,0)

etod_loop <- array(numeric(),c(1,6),dimnames=list("t1",peaknames_2))
etod_loop["t1",] <- c(9.78,	100,	87.34,	88.58,	72.40,	13.35)


etod_pred_unnorm <- array(numeric(), c(6,2, 1), dimnames = list(peaknames_2, eto_isom, "t1"))

# Loop through each slice of C_NMR_ARR_noPh
for (k in 1:1) {
  # Unnormalize each slice
  etod_pred_unnorm[, , k] <- t(t(Pred_eto[, , k]) / colSums(Pred_eto[, , k])) * 100
}
# Loop over each response vector
###### OLS REGRESSION C_NMR ##########
results_etod <- lapply("t1", function(name) {
  # Extract response vector
  response <- etod_loop[name, ]
  
  # Extract predictors for this response vector
  predictors <- etod_pred_unnorm[, 1:2, name]  # Select only columns R2, R4, R6
  
  # Fit OLS model
  model <- lm(response ~ predictors)
  
  # Get summary of the model
  summary_output <- summary(model)
  
  # Extract coefficients, R-squared, and p-values
  coefficients <- summary_output$coefficients
  r_squared <- summary_output$r.squared
  p_values <- summary_output$coefficients[, 4]  # Pr(>|t|) is in the 4th column
  
  # Return the results as a list
  # Create a list with predictor values, t-values, and R-squared
  result <- list(name = name,
                 isom8a_coef = coefficients[2, 1],
                 isom8a_p_value = p_values[2],
                 isom8b_coef = coefficients[3, 1],
                 isom8b_p_value = p_values[3],
                 r_squared = r_squared)
  
  # Return the result
  return(result)
})

# Convert the list of results to a dataframe
results_etod <- bind_rows(results_etod)

# Print the dataframe
isom8a_values <- results_NMR_RPh$isom8a_coef
isom8b_values <- results_NMR_RPh$isom8b_coef
# Create a matrix with these values
data_array_etod <- matrix(c(isom8a_values,isom8b_values), nrow = 2, byrow = FALSE, dimnames= list(NULL, c("8a","8b")))
###############

###############
#GET NORMALIZED DATA ARRAY C_NMR###
norm_data_etod <- array(numeric(),c(1,2),dimnames=list("t1",eto_isom))
for (i in 1:2) {
  # Unnormalize each slice
  norm_data_etod[i,] <- round((data_array_etod[i,] / sum(data_array_etod[i,])),3)*100
}
##############

## GET ARRAY OF P VALUES
isom8a_p_values <- results_CLC$isom8a_p_value
isom8b_p_values <- results_CLC$isom8b_p_value
# Create a matrix with these values
pvalue_array_etod <- round(matrix(c(isom8a_p_values, isom8b_p_values), nrow = 2, byrow = FALSE,dimnames= list(NULL, c("8a","8b"))),3)


peaknames_2 = c("M+1","M+2","M+3","M+4","M+5", "M+6")
est_isom = c("9a","9b")
#### ETODOLAC ######
Pred_est <- array(numeric(),c(5,2,1), dimnames=list(peaknames, est_isom, "t1"))
Pred_est[,1,] <- c(85.11,	82.03,	100.00,	81.76,	16.74)
Pred_est[,2,] <- c(4.97,	99.75,	28.27,	100.00,	22.82)

est_loop <- array(numeric(),c(1,5),dimnames=list("t1",peaknames))
est_loop["t1",] <- c(71.78,	95.91,	100,	96.91,	29.28)


est_pred_unnorm <- array(numeric(), c(5,2, 1), dimnames = list(peaknames, est_isom, "t1"))

# Loop through each slice of C_NMR_ARR_noPh
for (k in 1:1) {
  # Unnormalize each slice
  est_pred_unnorm[, , k] <- t(t(Pred_est[, , k]) / colSums(Pred_est[, , k])) * 100
}
# Loop over each response vector
###### OLS REGRESSION C_NMR ##########
results_est <- lapply("t1", function(name) {
  # Extract response vector
  response <- est_loop[name, ]
  
  # Extract predictors for this response vector
  predictors <- est_pred_unnorm[, 1:2, name]  # Select only columns R2, R4, R6
  
  # Fit OLS model
  model <- lm(response ~ predictors)
  
  # Get summary of the model
  summary_output <- summary(model)
  
  # Extract coefficients, R-squared, and p-values
  coefficients <- summary_output$coefficients
  r_squared <- summary_output$r.squared
  p_values <- summary_output$coefficients[, 4]  # Pr(>|t|) is in the 4th column
  
  # Return the results as a list
  # Create a list with predictor values, t-values, and R-squared
  result <- list(name = name,
                 isom9a_coef = coefficients[2, 1],
                 isom9a_p_value = p_values[2],
                 isom9b_coef = coefficients[3, 1],
                 isom9b_p_value = p_values[3],
                 r_squared = r_squared)
  
  # Return the result
  return(result)
})

# Convert the list of results to a dataframe
results_est <- bind_rows(results_est)


peaknames_2 = c("M+1","M+2","M+3","M+4","M+5", "M+6")
nat_isom = c("10a","10b","10c")
#### ETODOLAC ######
Pred_nat <- array(numeric(),c(6,3,1), dimnames=list(peaknames_2, nat_isom, "t1"))
Pred_nat[,1,] <- c(8.38,
                   28.83,
                   35.82,
                   20.44,
                   5.69,
                   0.83
                   
)
Pred_nat[,2,] <- c(11.65,
                   34.36,
                   34.43,
                   15.46,
                   3.64,
                   0.45
                   
                   
)
Pred_nat[,3,] <- c(16.33,
                   36.69,
                   31.07,
                   12.75,
                   2.83,
                   0.32
                   
                   
)
nat_loop <- array(numeric(),c(1,6),dimnames=list("t1",peaknames_2))
nat_loop["t1",] <- c(31.31,	95.49333333,	100,	48.34666667,	9.64,	0.726666667
)

wNNLS_nat <- array(numeric(),c(1,3),dimnames=list("t1",nat_isom))
for (i in 1:1) {
  wNNLS <- nnls(Pred_nat[,,i], nat_loop[i,])$x
  wNNLS_nat[i,] <- round((wNNLS / sum(wNNLS[wNNLS > 0])),3) * 100
}

wNNLS_C_LC_ARR_Ph_sumofsquares <- array(numeric(),c(4,1),dimnames=list(names_RPh,"sum of squares"))
for (i in 1:4) {
  wNNLS_C_LC_ARR_Ph_sumofsquares[i,] <- nnls(C_NMR_ARR_Ph_unnormalized[,,i], HTE4_qAVG_LOOP_X4[i,])$deviance
}


round_C_LC_sumsquares <- array(numeric(),c(4,1),dimnames=list(names_RPh,"sum of squares"))
for (i in 1:4){
  round_C_LC_sumsquares[i,] <- round(wNNLS_C_LC_ARR_sumsquares[i,],3)
}

nat_pred_unnorm <- array(numeric(), c(5,3, 1), dimnames = list(peaknames, nat_isom, "t1"))

# Loop through each slice of C_NMR_ARR_noPh
for (k in 1:1) {
  # Unnormalize each slice
  nat_pred_unnorm[, , k] <- t(t(Pred_nat[, , k]) / colSums(Pred_nat[, , k])) * 100
}
list(nat_pred_unnorm)
# Loop over each response vector
###### OLS REGRESSION C_NMR ##########
results_nat <- lapply("t1", function(name) {
  # Extract response vector
  response <- nat_loop[name, ]
  
  # Extract predictors for this response vector
  predictors <- Pred_nat[, 1:3, name]  # Select only columns R2, R4, R6
  
  # Fit OLS model
  model <- lm(response ~ predictors)
  
  # Get summary of the model
  summary_output <- summary(model)
  
  # Extract coefficients, R-squared, and p-values
  coefficients <- summary_output$coefficients
  r_squared <- summary_output$r.squared
  p_values <- summary_output$coefficients[, 4]  # Pr(>|t|) is in the 4th column
  
  # Return the results as a list
  # Create a list with predictor values, t-values, and R-squared
  result <- list(name = name,
                 isom10a_coef = coefficients[2, 1],
                 isom10a_p_value = p_values[2],
                 isom10b_coef = coefficients[3, 1],
                 isom10b_p_value = p_values[3],
                 isom10c_coef = coefficients[4, 1],
                 isom10c_p_value = p_values[4],
                 r_squared = r_squared)
  
  # Return the result
  return(result)
})

# Convert the list of results to a dataframe
results_nat <- bind_rows(results_nat)
