# Supplementary material for: Direct (LC-)MS Identification of Regioisomers from C–H Functionalization by Partial Isotopic Labeling
Source: ACS Cent Sci. 2025 Feb 14;11(2):272–8. doi: 10.1021/acscentsci.4c01765 (PMC11868960; doi:10.1021/acscentsci.4c01765)
Supplement: Supplementary file 2 — oc4c01765_si_002.zip [file oc4c01765_si_002.zip › Code and excel/OLS_NNLS_Deconvolution.xlsx]

## Sheet: OLS
	A1 Loop Injection Replicate 1				A1 Loop Injection Replicate 2				A1 Loop Injection Replicate 2				A1 Average of Three Replicates						A1 C Matrix from NMR deuterium values							Deconvoluted Regioselectives using C-NMR					A1 C Matrix MS of separated isomers							Deconvoluted Regioselectives using C-LC
	A1	R1	IV 0.2 µL		A1	R2	IV 0.2 µL		A1	R3	IV 0.2 µL		A1						C-NMR 1			renormalized				A1		NMR, no correction			C-LC 1 (A1)			renormalized				A1		LC, no correction
	monosub	m/z	norm		monosub	m/z	norm		monosub	m/z	norm			AVG	SD	RSD			R2	R4	R6						OLS	rr	rel%		R2	R4	R6						OLS	rr	rel%
	M+1	228.479	8.77		M+1	228.479	8.82		M+1	228.479	8.91		M+1	8.83333	0.070946	0.00803162			0.0026	0.0009	0.0902	0.448663	0.205198	20.6219		R2	28.4973	1	0.124696		0.0017452	0.0033851	0.118982	0.32	0.8	28.1		R2	54.6978	1	0.239674
	M+2	229.455	57.87		M+2	229.455	57.57		M+2	229.455	57.84		M+2	57.76	0.165227	0.00286058			0.2904	0.0982	0.3804	50.1122	22.3894	86.9684		R4	95.729	3.35924	0.418884		0.33437	0.116532	0.364907	61.31	27.54	86.18		R4	98.4059	1.79908	0.431194
	M+3	230.457	100		M+3	230.457	100		M+3	230.457	100		M+3	100	0	0			0.5795	0.3978	0.4374	100	90.6977	100		R6	104.307	3.66026	0.45642		0.545375	0.393941	0.423424	100	93.1	100		R6	75.1138	1.37325	0.329132
	M+4	231.456	53.89		M+4	231.456	54.07		M+4	231.456	54.3		M+4	54.0867	0.205508	0.0037996			0.1155	0.4386	0.0838	19.931	100	19.1587							0.108093	0.423137	0.0847271	19.82	100	20.01
	M+5	232.481	7.65		M+5	232.481	7.6		M+5	232.481	7.74		M+5	7.66333	0.070946	0.00925785			0.0119	0.0646	0.0082	2.05349	14.7287	1.87471							0.0104167	0.0630051	0.00796037	1.91	14.89	1.88
	TIC height	94900000			TIC height	103000000			TIC height	96300000			TIC height	9.80667e+07	4.32936e+06	0.0441471					total D	1.63	2.28	1.34									total D	1.63	2.28	1.34

## Sheet: NNLS
	normalized	[D]5a	[D]5b	[D]5c	[D]5d		unnormalized	[D]5a	[D]5b	[D]5c	[D]5d			LOOP			w[D]5a	w[D]5b	w[D]5c	w[D]5d	weight sum
	M+1	0.396545	0.170107	20.2049	0.162731		M+1	0.223373	0.0740919	8.73968	0.0707874		M+1	7.06		weights	1	1	1	1	4
	M+2	49.8735	21.7677	85.3048	20.8238		M+2	28.0937	9.48117	36.8989	9.0583		M+2	53.89		normalized weights	25	25	25	25	100
	M+3	100	88.6295	100	85.8262		M+3	56.3298	38.6036	43.2553	37.3341		M+3	100
	M+4	24.4142	100	23.113	100		M+4	13.7525	43.5562	9.99761	43.4997		M+4	57.4					Formula
	M+5	2.84151	19.0212	2.56273	23.074		M+5	1.60062	8.28493	1.10852	10.0371		M+5	10.79				M+1	9.10793
																		M+2	83.532
																		M+3	175.523
																		M+4	110.806
																		M+5	21.0312
