# Supplementary material for: Direct (LC-)MS Identification of Regioisomers from C–H Functionalization by Partial Isotopic Labeling
Source: ACS Cent Sci. 2025 Feb 14;11(2):272–8. doi: 10.1021/acscentsci.4c01765 (PMC11868960; doi:10.1021/acscentsci.4c01765)
Supplement: Supplementary file 3 — oc4c01765_si_003.zip [file oc4c01765_si_003.zip]

Archive with 8 entries (7 files):
- Spectra Raw Files/
- __MACOSX/._Spectra Raw Files
- Spectra Raw Files/LCMS_DATA.zip
- __MACOSX/Spectra Raw Files/._LCMS_DATA.zip
- Spectra Raw Files/LCMS_24_well_plate.zip
- __MACOSX/Spectra Raw Files/._LCMS_24_well_plate.zip
- Spectra Raw Files/NMR_SPECTRA.zip
- __MACOSX/Spectra Raw Files/._NMR_SPECTRA.zip
